# Supplementary material for: Cost-effort analysis of Baited Remote Underwater Video (BRUV) and environmental DNA (eDNA) in monitoring marine ecological communities
Source: PeerJ. 2024 Apr 30;12:e17091. doi: 10.7717/peerj.17091 (PMC11067900; doi:10.7717/peerj.17091)
Supplement: Supplemental Information 9 [file peerj-12-17091-s009.txt]

Order number	SO00641,102493,SO00641_102493
Marker	MarVer3
Company	University of Sussex
Project_name	2022 Sussex Kelp Restoration eDNA Collection
Sample_type	NatureMetrics eDNA disk filter
Contact	Dr Mika Peck
DNA_ID	Customer_ID	Label	Group	Library_type	Date_received	Kit_ID	Volume_filtered	Qubit	Index	MiSeq	PCR_notes	Extraction Blank	Location
11469_PC	1.1			S	04-Aug-21	Kit-7771210017000051777	2000	46	9.86	MiSeq122	(3 Amar-Zett)		50.81635,-0.204417
11470_PC	1.2			S	04-Aug-21	Kit-7771210017000099777	2000	9.92	6.307	PD230v2	(3 Amar-Zett)(MFMLMC)(3 MarVer3)		50.81635,-0.204417
11471_PC	1.3			S	04-Aug-21	Kit-7771210017000094777	2000	5.88	3.895	PD230v2	(3 Amar-Zett)(MFMLMC)(3 MarVer3)		50.81635,-0.204417
11472_PC	2.1			S	04-Aug-21	Kit-7771210017000093777	2000	86.8	5.38	MiSeq122	(3 Amar-Zett)		50.806667,-0.210717
11473_PC	2.2			S	04-Aug-21	Kit-7771210017000100777	2000	29.5	7.22	PD230v2	(3 Amar-Zett)(MFMLMC)(3 MarVer3)		50.806667,-0.210717
11474_PC	2.3			S	04-Aug-21	Kit-7771210017000096777	2000	1.1	1.884	PD230v2	(3 Amar-Zett)(MFMLMC)(0 + 2 MarVer3)		50.806667,-0.210717
11475_PC	3.1			S	04-Aug-21	Kit-7771210017000095777	2000	73.2	9.26	MiSeq122	(3 Amar-Zett)		50.781117,-0.210133
11476_PC	3.2			S	04-Aug-21	Kit-7771210017000097777	3000	10.5	0.6917	PD230v2	(3 Amar-Zett)(MFMLMC)(3 MarVer3)		50.781117,-0.210133
11477_PC	3.3			S	04-Aug-21	Kit-7771210017000052777	2000	26.3	5.43	PD230v2	(3 Amar-Zett)(MFMLMC)(3 MarVer3)		50.781117,-0.210133
11478_PC	4.1			S	04-Aug-21	Kit-7771210017000079777	2000	68.8	5.9	MiSeq122	(3 Amar-Zett)		50.818133,-0.2922
11479_PC	4.2			S	04-Aug-21	Kit-7771210017000033777	2000	10.4	4.571	PD230v2	(3 Amar-Zett)(MFMLMC)(2 + 3 MarVer3)		50.818133,-0.2922
11480_PC	4.3			S	04-Aug-21	Kit-7771210017000090777	2000	3.94			(3 Amar-Zett)(MFMLMC)(0 + 0 MarVer3 failed)		50.818133,-0.2922
11481_PC	5.1			S	04-Aug-21	Kit-7771210017000088777	2000	34.9	5.3	MiSeq122	(3 Amar-Zett)		50.8012,-0.292367
11482_PC	5.2			S	04-Aug-21	Kit-7771210017000082777	2000	2.89			(3 Amar-Zett)(MFMLMC)(0 + 0 MarVer3 failed)		50.8012,-0.292367
11483_PC	5.3			S	04-Aug-21	Kit-7771210017000059777	2000	2.73	2.789	PD230v2	(3 Amar-Zett)(MFMLMC)(0 + 3 MarVer3)		50.8012,-0.292367
11484_PC	6.1			S	18-Oct-21	Kit-7771210017000035777	2L	57.6	8.86	MiSeq122	(1 16s Bac-IT)(3 MarVer3)(11 MFMLMC)		50.46622 N/ 0.17559 E
11485_PC	6.2			S	04-Aug-21	Kit-7771210017000083777	2000	17.5	3.741	PD230v2	(3 Amar-Zett)(MFMLMC)(3 MarVer3)		50.777033,-0.29265
11486_PC	6.3			S	04-Aug-21	Kit-7771210017000037777	2000	Out of range - too low	8.237	PD230v2	(3 Amar-Zett)(MFMLMC)(3 MarVer3)		50.777033,-0.29265
11487_PC	7.1			S	18-Oct-21	Kit-7771210017000089777	2L	35.8	8.26	MiSeq122	(1 16s Bac-IT)(2 MarVer3)(10 MFMLMC)(3 MarVer3 dilutions (1:2))		50.47928 N/ 0.24201 E
11488_PC	7.2			S	04-Aug-21	Kit-7771210017000092777	2000	7.12	4.98	PD230v2	(3 Amar-Zett)(MFMLMC)(3 MarVer3)		50.7988,-0.40335
11489_PC	7.3			S	04-Aug-21	Kit-7771210017000029777	2000	12.5	5.565	PD230v2	(3 Amar-Zett)(MFMLMC)(3 MarVer3)		50.7988,-0.40335
11490_PC	8.1			S	04-Aug-21	Kit-7771210017000030777	2000	75.6	5.64	MiSeq122	(3 Amar-Zett)		50.783217,-0.4035
11492A_PC	8.2			S	04-Aug-21	Kit-7771210017000084777	2000	11.3	5.123	PD230v2	(3 Amar-Zett)(MFMLMC)(2 + 3 MarVer3)		50.783217,-0.4035
11492B_PC	8.3			S	04-Aug-21	Kit-7771210017000036777	2000	22.3	0.7421	PD230v2	(3 Amar-Zett)(MFMLMC)(3 MarVer3)		50.783217,-0.4035
11493_PC	9.1			S	04-Aug-21	Kit-7771210017000085777	2000	35.4			(3 Amar-Zett)(MFMLMC)(3 MarVer3)		50.759533,-0.404183
11494A_PC	9.2A			S	04-Aug-21	Kit-7771210017000048777	2000	18	7.319	PD230v2	(3 Amar-Zett)(MFMLMC)(1 + 2 MarVer3)		50.759533,-0.404183
11494B_PC	9.2B			S	04-Aug-21	Kit-7771210017000048777	2000	18	2.507	PD230v2	(3 Amar-Zett)(MFMLMC)(1 + 2 MarVer3)		50.759533,-0.404183
11495_PC	9.3			S	04-Aug-21	Kit-7771210017000087777	2000	4.61			(3 Amar-Zett)(MFMLMC)(0 + 0 MarVer3 failed)		50.759533,-0.404183
11496_PC	10.1			S	04-Aug-21	Kit-7771210017000071777	2000	64.4	9.1	MiSeq122	(3 Amar-Zett)		50.795433,-0.483733
11497_PC	10.2			S	04-Aug-21	Kit-7771210017000060777	2000	7.09	5.112	PD230v2	(3 Amar-Zett)(MFMLMC)(3 MarVer3)		50.795433,-0.483733
11498_PC	10.3			S	04-Aug-21	Kit-7771210017000062777	2000	3.1			(3 Amar-Zett)(MFMLMC)(0 + 0 MarVer3 failed)		50.795433,-0.483733
11499_PC	11.1			S	04-Aug-21	Kit-7771210017000091777	2000	38.5	10.4	MiSeq122	(3 Amar-Zett)		50.784967,-0.483733
11500_PC	11.2			S	04-Aug-21	Kit-7771210017000075777	2000	4.5	6.26	PD230v2	(3 Amar-Zett)(MFMLMC)(3 MarVer3)		50.784967,-0.483733
11501_PC	11.3			S	04-Aug-21	Kit-7771210017000074777	2000	5.83	4.834	PD230v2	(3 Amar-Zett)(MFMLMC)(3 MarVer3)		50.784967,-0.483733
11502_PC	12.1			S	04-Aug-21	Kit-7771210017000054777	2000	46.4	10.6	MiSeq122	(3 Amar-Zett)		50.758933,-0.48475
11503_PC	12.2			S	04-Aug-21	Kit-7771210017000058777	2000	3.51	4.755	PD230v2	(3 Amar-Zett)(MFMLMC)(0 + 3 MarVer3)		50.758933,-0.48475
11504_PC	12.3			S	04-Aug-21	Kit-7771210017000080777	2000	5.02	5.641	PD230v2	(3 Amar-Zett)(MFMLMC)(3 MarVer3)		50.758933,-0.48475
11505_PC	13.1			S	04-Aug-21	Kit-7771210017000072777	2000	48.4	7.32	MiSeq122	(3 Amar-Zett)		50.78645,-0.587633
11506_PC	13.2			S	04-Aug-21	Kit-7771210017000038777	2000	4.75	5.315	PD230v2	(3 Amar-Zett)(MFMLMC)(3 MarVer3)		50.78645,-0.587633
11507_PC	13.3			S	04-Aug-21	Kit-7771210017000047777	2000	2.26	1.582	PD230v2	(3 Amar-Zett)(MFMLMC)(2 + 1 MarVer3)		50.78645,-0.587633
11508_PC	14.1			S	04-Aug-21	Kit-7771210017000044777	2000	37.6	8.48	MiSeq122	(3 Amar-Zett)		50.771433,-0.58915
11509_PC	14.2			S	04-Aug-21	Kit-7771210017000064777	2000	0.663	1.576	PD230v2	(3 Amar-Zett)(MFMLMC)(1 + 0 MarVer3)		50.771433,-0.58915
11510_PC	14.3			S	04-Aug-21	Kit-7771210017000019777	2000	2.25	6.434	PD230v2	(3 Amar-Zett)(MFMLMC)(3 MarVer3)		50.771433,-0.58915
11511_PC	15.1			S	04-Aug-21	Kit-7771210017000023777	2000	66.4	1.95	MiSeq122	(3 Amar-Zett)		50.745033,-0.587333
11512_PC	15.2			S	04-Aug-21	Kit-7771210017000022777	2000	8.3	4.757	PD230v2	(3 Amar-Zett)(MFMLMC)(3 MarVer3)		50.745033,-0.587333
11513_PC	15.3			S	04-Aug-21	Kit-7771210017000041777	2000	3.61	5.554	PD230v2	(3 Amar-Zett)(MFMLMC)(3 MarVer3)		50.745033,-0.587333
11514_PC	16.1			S	04-Aug-21	Kit-7771210017000065777	2000	27.7	8.94	MiSeq122	(3 Amar-Zett)		50.779283,-0.6505
11515_PC	16.2			S	04-Aug-21	Kit-7771210017000028777	2000	0.65			(3 Amar-Zett)(MFMLMC)(0 + 0 MarVer3 failed)		50.779283,-0.6505
11516_PC	16.3			S	04-Aug-21	Kit-7771210017000078777	2000	4.27	2.96	PD230v2	(3 Amar-Zett)(MFMLMC)(1 + 0 MarVer3)		50.779283,-0.6505
11517_PC	17.1			S	04-Aug-21	Kit-7771210017000081777	2000	35.7	9.04	MiSeq122	(3 Amar-Zett)		50.763467,-0.650917
11518_PC	17.2			S	04-Aug-21	Kit-7771210017000098777	2000	20.8	6.209	PD230v2	(3 Amar-Zett)(MFMLMC)(3 MarVer3)		50.763467,-0.650917
11519_PC	17.3			S	04-Aug-21	Kit-7771210017000040777	2000	7.83	4.884	PD230v2	(3 Amar-Zett)(MFMLMC)(3 MarVer3)		50.763467,-0.650917
11520_PC	18.1			S	04-Aug-21	Kit-7771210017000034777	2000	31.3	7.04	MiSeq122	(3 Amar-Zett)		50.74405,-0.650017
11521_PC	18.2			S	04-Aug-21	Kit-7771210017000032777	2000	18.4	5.861	PD230v2	(3 Amar-Zett)(MFMLMC)(3 MarVer3)		50.74405,-0.650017
11522_PC	18.3			S	04-Aug-21	Kit-7771210017000039777	2000	12.1	5.369	PD230v2	(3 Amar-Zett)(MFMLMC)(3 MarVer3)		50.74405,-0.650017
11523_PC	19.1			S	04-Aug-21	Kit-7771210017000076777	2000	16.1	8.54	MiSeq122	(3 Amar-Zett)		50.76645,-0.711
11524_PC	19.2			S	04-Aug-21	Kit-7771210017000043777	2000	9.96	4.343	PD230v2	(3 Amar-Zett)(MFMLMC)(3 MarVer3)		50.76645,-0.711
11525_PC	19.3			S	04-Aug-21	Kit-7771210017000063777	2000	51.3	5.418	PD230v2	(3 Amar-Zett)(MFMLMC)(3 MarVer3)		50.76645,-0.711
11526_PC	20.1			S	04-Aug-21	Kit-7771210017000067777	2000	48.8	7.78	MiSeq122	(3 Amar-Zett)		50.7372,-0.705867
11527_PC	20.2			S	04-Aug-21	Kit-7771210017000010777	2000	3.86	1.277	PD230v2	(3 Amar-Zett)(MFMLMC)(1 + 2 MarVer3)		50.7372,-0.705867
11528_PC	20.3			S	04-Aug-21	Kit-7771210017000061777	2000	8.46	7.117	PD230v2	(3 Amar-Zett)(MFMLMC)(3 MarVer3)		50.7372,-0.705867
11529_PC	21.1			S	04-Aug-21	Kit-7771210017000073777	2000	37	9.1	MiSeq122	(3 Amar-Zett)		50.717717,-0.689383
11530_PC	21.2			S	04-Aug-21	Kit-7771210017000024777	2000	11.2	5.675	PD230v2	(3 Amar-Zett)(MFMLMC)(3 MarVer3)		50.717717,-0.689383
11531_PC	21.3			S	04-Aug-21	Kit-7771210017000066777	2000	5	3.726	PD230v2	(3 Amar-Zett)(MFMLMC)(3 MarVer3)		50.717717,-0.689383
11532_PC	22.1			S	04-Aug-21	Kit-7771210017000049777	2000	48	8.3	MiSeq122	(3 Amar-Zett)		50.722083,-0.767333
11533_PC	22.2			S	04-Aug-21	Kit-7771210017000045777	2000	8.02	5.421	PD230v2	(3 Amar-Zett)(MFMLMC)(3 MarVer3)		50.722083,-0.767333
11534_PC	22.3			S	04-Aug-21	Kit-777121001700007077	2000	21.8	4.177	PD230v2	(3 Amar-Zett)(MFMLMC)(3 MarVer3)		50.722083,-0.767333
11535_PC	23.1			S	04-Aug-21	Kit-7771210017000020777	2000	30.5	10.4	MiSeq122	(3 Amar-Zett)		50.714467,-0.760383
11536_PC	23.2			S	04-Aug-21	Kit-7771210017000025777	2000	3.55	4.717	PD230v2	(3 Amar-Zett)(MFMLMC)(3 MarVer3)		50.714467,-0.760383
11537_PC	23.3			S	04-Aug-21	Kit-7771210017000021777	2000	4.56	5.29	PD230v2	(3 Amar-Zett)(MFMLMC)(3 MarVer3)		50.714467,-0.760383
11538_PC	24.1			S	04-Aug-21	Kit-7771210017000031777	2000	39.2	8.92	MiSeq122	(3 Amar-Zett)		50.70745,-0.754717
11539_PC	24.2			S	04-Aug-21	Kit-7771210017000018777	2000	7.51	3.873	PD230v2	(3 Amar-Zett)(MFMLMC)(3 MarVer3)		50.70745,-0.754717
11540_PC	24.3			S	04-Aug-21	Kit-7771210017000057777	2000	9.24	6.172	PD230v2	(3 Amar-Zett)(MFMLMC)(3 MarVer3)		50.70745,-0.754717
11541_PC	25.1			S	04-Aug-21	Kit-7771210017000046777	2000	30.3	9.58	MiSeq122	(3 Amar-Zett)		50.67955,-0.7337
11542_PC	25.2			S	04-Aug-21	Kit-7771210017000012777	2000	4.08	4.634	PD230v2	(3 Amar-Zett)(MFMLMC)(2 + 1 MarVer3)		50.67955,-0.7337
11543_PC	25.3			S	04-Aug-21	Kit-7771210017000027777	2000	9.09	4.058	PD230v2	(3 Amar-Zett)(MFMLMC)(2 + 0 MarVer3)		50.67955,-0.7337
11544_PC	26.1			S	04-Aug-21	Kit-7771210017000017777	2000	59.6	9.68	MiSeq122	(3 Amar-Zett)		50.7398,-0.405
11545_PC	26.2			S	04-Aug-21	Kit-7771210017000026777	2000	8.08	5.533	PD230v2	(3 Amar-Zett)(MFMLMC)(3 MarVer3)		50.7398,-0.405
11546_PC	26.3			S	04-Aug-21	Kit-7771210017000050777	2000	7.91	4.44	PD230v2	(3 Amar-Zett)(MFMLMC)(3 MarVer3)		50.7398,-0.405
11547_PC	27.1			S	04-Aug-21	Kit-7771210017000042777	2000	22.9	7.14	MiSeq122	(3 Amar-Zett)		50.741917,-0.439017
11548_PC	27.2			S	04-Aug-21	Kit-7771210017000053777	2000	10.4	4.781	PD230v2	(3 Amar-Zett)(MFMLMC)(3 MarVer3)		50.741917,-0.439017
11549_PC	27.3			S	04-Aug-21	Kit-7771210017000056777	2000	6.45	4.228	PD230v2	(3 Amar-Zett)(MFMLMC)(3 MarVer3)		50.741917,-0.439017
11550_PC	28.1			S	04-Aug-21	Kit-7771210017000003777	2000	16.2	6.32	MiSeq122	(3 Amar-Zett)		50.737867,-0.484617
11551_PC	28.2			S	04-Aug-21	Kit-7771210017000004777	2000	11.7			(3 Amar-Zett)(MFMLMC)(0 + 0 MarVer3 failed)		50.737867,-0.484617
11552_PC	28.3			S	04-Aug-21	Kit-7771210017000086777	2000	7.89	5.672	PD230v2	(3 Amar-Zett)(MFMLMC)(3 MarVer3)		50.737867,-0.484617
11553_PC	Swanage 1			S	04-Aug-21	Kit-7771210017000013777	2000	11.4	7.02	MiSeq122	(3 Amar-Zett)		Not Specified (Check Competition App)
11554_PC	Swanage 2			S	04-Aug-21	Kit-7771210017000002777	2000	1.58			(3 Amar-Zett)(MFMLMC)(0 + 0 MarVer3 failed on MS)		Not Specified (Check Competition App)
11555_PC	Swanage 3			S	04-Aug-21	Kit-7771210017000009777	2000	2.13	3.947	PD230v2	(3 Amar-Zett)(MFMLMC)(2 + 1 MarVer3)		Not Specified (Check Competition App)
11556_PC	Swanage 4			S	04-Aug-21	Kit-7771210017000006777	2000	27	7.9	MiSeq122	(3 Amar-Zett)		Not Specified (Check Competition App)
11557_PC	Swanage 5			S	04-Aug-21	Kit-7771210017000001777	2000	1.18	3.233	PD230v2	(3 Amar-Zett)(MFMLMC)(2 + 2 MarVer3)		Not Specified (Check Competition App)
11558_PC	Swanage 6			S	04-Aug-21	Kit-7771210017000008777	2000	2.43	1.983	PD230v2	(3 Amar-Zett)(MFMLMC)(3 MarVer3)		Not Specified (Check Competition App)
21530_PC	Site 18			S	16-Aug-22	PSD-01-00203	2000ml	8.77	5.043	PD236v2	(12 MFMLMC)(3 MarVer3)(3 Amar-Zett)		Null
21531_PC	Site 20			S	16-Aug-22	PSD-01-00207	2000ml	9.92	2.784	PD236v2	(12 MFMLMC)(3 MarVer3)(3 Amar-Zett)		Null
21532_PC	Site 21			S	16-Aug-22	PSD-01-00208	2000ml	9.51	5.15	PD236v2	(12 MFMLMC)(3 MarVer3)(3 Amar-Zett)		Null
21533_PC	Site 2			S	16-Aug-22	PSD-01-00224	2000ml	13.6	6.191	PD236v2	(12 MFMLMC)(3 MarVer3)(3 Amar-Zett)		Null
21534_PC	Site 25			S	16-Aug-22	PSD-01-00228	2000ml	4.64	6.371	PD236v2	(12 MFMLMC)(3 MarVer3)(3 Amar-Zett)		Null
21535_PC	Site 13			S	16-Aug-22	PSD-01-00223	2000ml	13.1	6.122	PD236v2	(12 MFMLMC)(3 MarVer3)(3 Amar-Zett)		Null
21536_PC	Site 17			S	16-Aug-22	PSD-01-00211	2000ml	8.04	5.37	PD236v2	(12 MFMLMC)(3 MarVer3)(3 Amar-Zett)		Null
21537_PC	Site 19			S	16-Aug-22	PSD-01-00210	2000ml	7.44	3.928	PD236v2	(9 MFMLMC)(3 MarVer3)(3 Amar-Zett)		Null
21538_PC	Site 1			S	16-Aug-22	PSD-01-00220	2000ml	7.04	3.405	PD236v2	(10 MFMLMC)(3 MarVer3)(3 Amar-Zett)		Null
21539_PC	Site 23			S	16-Aug-22	PSD-01-00212		8.97	4.779	PD236v2	(8 MFMLMC)(3 MarVer3)(3 Amar-Zett)		Null
21540_PC	Puller Bank 1			S	16-Aug-22	PSD-01-00218	2000ml	10.6	4.528	PD236v2	(12 MFMLMC)(3 MarVer3)(3 Amar-Zett)		Null
21541_PC	Site PB 2			S	16-Aug-22	PSD-01-00205	2000ml	8.45	3.638	PD236v2	(11 MFMLMC)(3 MarVer3)(3 Amar-Zett)		Null
21542_PC	Site 28			S	16-Aug-22	PSD-01-00222	2000ml	11.1	5.916	PD236v2	(12 MFMLMC)(3 MarVer3)(3 Amar-Zett)		Null
21543_PC	Site 27			S	16-Aug-22	PSD-01-00213	2000ml	10.8	5.633	PD236v2	(12 MFMLMC)(3 MarVer3)(3 Amar-Zett)		Null
21544_PC	Site 16			S	16-Aug-22	PSD-01-00209	2000ml	13.7	4.752	PD236v2	(12 MFMLMC)(3 MarVer3)(3 Amar-Zett)		Null
21545_PC	Site 8			S	16-Aug-22	PSD-01-00225	2000ml	1.81	2.86	PD236v2	(2 + 4 MFMLMC)(3 MarVer3)(3 Amar-Zett)		Null
21546_PC	Site 11			S	16-Aug-22	PSD-01-00216	2000ml	0.489			(0 + 0 MFMLMC failed)(0 + 0 MarVer3 failed)(3 Amar-Zett)		Null
21547_PC	Site 3			S	16-Aug-22	PSD-01-00230	2000ml	16.3	6.306	PD236v2	(12 MFMLMC)(3 MarVer3)(3 Amar-Zett)		Null
21548_PC	Site 22			S	16-Aug-22	PSD-01-00219	2000ml	9.46	7.266	PD236v2	(12 MFMLMC)(3 MarVer3)(3 Amar-Zett)		Null
21549_PC	Site 5			S	16-Aug-22	PSD-01-00227	2000ml	5.28	6.635	PD236v2	(12 MFMLMC)(3 MarVer3)(3 Amar-Zett)		Null
21550_PC	Site 12			S	16-Aug-22	PSD-01-00221	2000ml	11.1	4.455	PD236v2	(11 MFMLMC)(3 MarVer3)(3 Amar-Zett)		Null
21551_PC	Site 10			S	16-Aug-22	PSD-01-00214	2000ml	11.9	6.051	PD236v2	(12 MFMLMC)(3 MarVer3)(3 Amar-Zett)		Null
21552_PC	Site 15			S	16-Aug-22	PSD-01-00217	2000ml	10.6		PD236	(12 MFMLMC)(3 MarVer3)(3 Amar-Zett)		Null
21553_PC	Site 4			S	16-Aug-22	PSD-01-00234	2000ml	1.13	2.269	PD236v2	(5 MFMLMC)(2 + 0 MarVer3 failed)(3 Amar-Zett)		Null
21554_PC	Site 7			S	16-Aug-22	PSD-01-00229	2000ml	1.6	3.004	PD236v2	(1 + 2 MFMLMC failed)(1 + 0 MarVer3 failed)(3 Amar-Zett)	EBW220819B	Null
21555_PC	Site 6 (Again)			S	16-Aug-22	PSD-01-00204	2000ml	7.52	5.279	PD236v2	(12 MFMLMC)(3 MarVer3)(3 Amar-Zett)	EBW220819B	Null
21556_PC	Site 24			S	16-Aug-22	PSD-01-00215	2000ml	2.52	3.548	PD236v2	(9 MFMLMC)(3 MarVer3)(3 Amar-Zett)		Null
21557_PC	Site 26			S	16-Aug-22	PSD-01-00232	2000ml	10.5	5.078	PD236v2	(12 MFMLMC)(3 MarVer3)(3 Amar-Zett)	EBW220819B	Null
21558_PC	Site 9			S	16-Aug-22	PSD-01-00233	2000ml	6.82	3.98	PD236v2	(11 MFMLMC)(3 MarVer3)(3 Amar-Zett)	EBW220819B	Null
21559_PC	Site 14			S	16-Aug-22	PSD-01-00231	2000ml	5.84			(0 + 0 MFMLMC failed)(0 + 0 MarVer3 failed)(0 + 0 Amar-Zett failed)	EBW220819B	Null
11494_PC	9.1			S	04-Aug-21	Kit-7771210017000048777	2000	18	7.319	PD230v2	(3 Amar-Zett)(MFMLMC)(1 + 2 MarVer3)		50.759533,-0.404183
