# Supplementary material for: Cost-effort analysis of Baited Remote Underwater Video (BRUV) and environmental DNA (eDNA) in monitoring marine ecological communities
Source: PeerJ. 2024 Apr 30;12:e17091. doi: 10.7717/peerj.17091 (PMC11067900; doi:10.7717/peerj.17091)
Supplement: Supplemental Information 10 [file peerj-12-17091-s010.r]

#      Code for Cost-effort analysis of             ##
#     Baited Remote Underwater Video (BRUV) and     ##
#   environmental DNA (eDNA) in monitoring marine   ##
#            ecological communities                 ##

#Alice Julia Clark, Sophie Atkinson, Valentina Scarponi,  Tim Cane, Nathan R. Geraldi, Ian Hendy, Reuben Shipway, Mika Robert Peck


###       check spatial autocorrelation      ####

#libraries
library (vegan) # 2.6.4
library (fossil)  # 0.4.0
library(adespatial) # 0.3.21
library(ade4) # 1.7.22


#load df with all data
df <- read.csv("eDNA_allvariables.csv",
               fileEncoding = 'UTF-8-BOM',
               stringsAsFactors = T)

#subset dataset into GPS coordinates, species and env variables
site.xy <- df[,7:8]
spe <- df[, 10:81]
env <- df[,2:6]

spe.hel <- decostand(spe, "hel")

#step 1 construct matrix of dbMEM variables
kelp.dbmem.tmp <- dbmem(site.xy, silent = F) #silent = F allows fc to display the truncation level on screen, this level is a bit larger than the largest distance among sites that keeps all sites connected in a min spanning tree
kelp.dbmem <- as.data.frame(kelp.dbmem.tmp)
#truncation distance used above
(thr <- give.thresh(dist(site.xy)))
#3.01

#display and count the eigenvalues
attributes(kelp.dbmem.tmp)$values
length(attributes(kelp.dbmem.tmp)$values)
# as we can see, there are 5 dbMEM eigenvectors with positive spatial correlation. Prior to our RDA we will apply forward selection with Blanchet et al double stopping criterion

##Step 2: run the global dbMEM analysis on the detrended hellinger-transformed data
(kelp.dbmem.rda <- rda(spe.hel ~ ., kelp.dbmem))
anova(kelp.dbmem.rda)
#p=0.029

##Step 3 since the R-asqure is (almost) sig, compute the adjusted R2 and run a forward selection of the dbmem variables
(kelp.R2a <- RsquareAdj(kelp.dbmem.rda)$adj.r.squared)
#0.04791317 
(kelp.dbmem.fwd <- forward.sel(spe.hel, as.matrix(kelp.dbmem),
                               adjR2thresh = kelp.R2a))
(nd.sig.dbmem <- nrow(kelp.dbmem.fwd)) # number of signif. dbMEM = 1

#identity of the significant dbMEM in increasing order
(dbmem.sign <- sort(kelp.dbmem.fwd[ ,2]))
#4

#write the sig dbMEM to a new object
dbmem.red <- kelp.dbmem[, c(dbmem.sign)]


## Step 4. New dbMEM analysis with 8 sig dbMEM variables
## adjusted R-square after forward selection: R2adj = 
(kelp.dbmem.rda2 <- rda(spe.hel ~ ., data = dbmem.red))
(kelp.fwd.R2a <- RsquareAdj(kelp.dbmem.rda2)$adj.r.squared)
#0.04
anova(kelp.dbmem.rda2)

(axes.test <- anova(kelp.dbmem.rda2, by = "axis"))

#number sig axes
(nb.ax <- length(which(axes.test[ , ncol(axes.test)] <= 0.05)))

## Step 5. Plot the significant canonical axes
kelp.rda2.axes <-
  scores(kelp.dbmem.rda2,
         choices = c(1:nb.ax),
         display = "lc",
         scaling = 1)
par(mfrow = c(1, nb.ax))
for(i in 1:nb.ax){
  s.value(site.xy, kelp.rda2.axes[ ,i],
          sub = paste("RDA",i),
          csub = 2)
}

#now check if variation is related to environmental variables using function lm and shapiro test

#interpreting the spatial variation: regression of the significant canonical axes on the environmental variables, with Shapiro-Wilk normality tests of residuals
kelp.rda2.axis1.env <- lm(kelp.rda2.axes[,1] ~ ., data = env)
shapiro.test(resid(kelp.rda2.axis1.env)) # p=0.8117
summary(kelp.rda.axis1.env) #none are sig

##other axes weren't significant,  therefore not explained by env variables


# scalog function
source('https://raw.githubusercontent.com/zdealveindy/anadat-r/master/scripts/NumE
colR2/scalog.R')

scalog(kelp.dbmem.rda)

##works now so dont need this...
## Step 4. New dbMEM analysis with 8 sig dbMEM variables
## adjusteed R-square after forward selection: R2adj = 

#(kelp.fwd.R2a <- RsquareAdj(kelp.dbmem.rda)$adj.r.squared)
#0.04
#anova(kelp.dbmem.rda)
#p=0.0055
#(axes.test <- anova(kelp.dbmem.rda, by = "axis"))
#first axis almost sig
#(nb.ax <- length(which(axes.test[ , ncol(axes.test)] <= 0.05)))
#none of axes are significant

## Step 5. Plot the significant canonical axes
#kelp.rda.axes <-
# scores(kelp.dbmem.rda,
#         choices = c(1:nb.ax),
#         display = "lc",
#         scaling = 1)
#par(mfrow = c(1, nb.ax))
#for(i in 1:nb.ax){
#  s.value(site.xy, kelp.rda.axes[ ,i],
#           sub = paste("RDA2",i),
#           csub = 2)
#}


#now check if variation is related to environmental variables using function lm and shapiro test

#interpreting the spatial variation: regression of the significant canonical axes on the environmental variables, with Shapiro-Wilk normality tests of residuals
kelp.rda.axis1.env <- lm(kelp.rda.axes[,1] ~ ., data = env)
shapiro.test(resid(kelp.rda.axis1.env)) # p=0.089
summary(kelp.rda.axis1.env) #none are sig

##other axes weren't significant


##above process is very long so instead can use quickMEM
#The function takes the data and tests if there is a significant trend, if it finds one it detrends the data and it goes on and then after that it computes the dbMEM eigenfunctions and retains those with positive Morans I (i.e. positive spatial correlation)
#then it tests RDA with all the dbMEM, if not significant then it stops there - so no significant spatial structure in your data so it will stop there - no need to carry on
#if it is significant then it continues and runs a forward selection of the dbMEM with the Blancher et al double stopping criterion so takes adjusted R2 of global RDA. When it has selected some variables in runs a new RDA with the significant dbMEM and it tests the RDA with those ones and specifically it tests the axes to see how many of those axes are significant and then it draws the maps and the output object contains all the results! Results of RDAs and forward selection etc.
#if you want to split dbMEM into groups have to do that manually!
# quickMEM
source('https://raw.githubusercontent.com/zdealveindy/anadat-r/master/scripts/NumE
colR2/quickMEM.R') # doesnt work anymore

#but downloading and saving funcion has worked!!
download.file('https://raw.githubusercontent.com/zdealveindy/anadat-r/master/scripts/NumEcolR2/quickMEM.R', destfile = 'quickMEM.R')
source('quickMEM.R')


quick1 <-  quickMEM(spe.hel, site.xy)

quick1
#Truncation level = 0.1110089 
#Time to compute dbMEMs = 0.000000  sec 

------------------------------------------------------------------
  #  *** Procedure stopped ***
  #  p-value of global test:  0.936
  #No significant spatial structure detected by global dbMEM analysis.
  #Selection of dbMEM variables would lead to spurious model.
  
  #### now with just BRUV data ##
rm(list = ls())

#load data
spp.list <- read.csv("spe_BRUV_eDNA.csv",
                     fileEncoding = 'UTF-8-BOM',
                     stringsAsFactors = T)

#load env data
env <- read.csv("env_spa_BRUV_eDNA.csv",
                stringsAsFactors = TRUE,
                fileEncoding = "UTF-8-BOM") 


BRUVspp <- spp.list[1:27,3:78]

#remove columns with sum=0
library(tidyverse)
spe <- BRUVspp %>% 
  select_if(~sum(.) !=0)


BRUVenv <- env[1:27,3:7]

spa <- env[1:27, 10:11]

#helinger transform BRUV data
BRUV.hel <- decostand(spe, "hel")

# quickMEM
source('https://raw.githubusercontent.com/zdealveindy/anadat-r/master/scripts/NumE
colR2/quickMEM.R')

quick2 <-  quickMEM(BRUV.hel, spa)


#with full dataset##
rm(list = ls())

#load data
spp.list <- read.csv("spe_BRUV_eDNA.csv",
                     fileEncoding = 'UTF-8-BOM',
                     stringsAsFactors = T)


#load env data
env <- read.csv("env_spa_BRUV_eDNA.csv",
                stringsAsFactors = TRUE,
                fileEncoding = "UTF-8-BOM") 

site.xy = env[,10:11]
envv = env[, 3:7]
spp.list <- spp.list[, 3:78]

#helinger transform BRUV data
ALL.hel <- decostand(spp.list, "hel")

# quickMEM
source('https://raw.githubusercontent.com/zdealveindy/anadat-r/master/scripts/NumE
colR2/quickMEM.R')
quickAll <-  quickMEM(ALL.hel, site.xy)

###         eDNA vs BRUV iNEXT (q=0)        ####
#clear R
rm(list = ls())


#libraries
library(ggplot2) # 3.4.2
library(iNEXT)  # 3.0.0


#Load in data 
#just bruv
BRUV <- read.csv("iNEXT_BRUV.csv",
                 fileEncoding = 'UTF-8-BOM',
                 stringsAsFactors = T,
                 row.names = 1)

#just eDNA
eDNA <- read.csv("iNEXT_eDNA.csv",
                 fileEncoding = 'UTF-8-BOM',
                 stringsAsFactors = T,
                 row.names = 1)


#make matrix from BRUV as integer
BRUV_mat <- as.matrix(sapply(BRUV, as.integer))


#make eDNA a matrix 
eDNA_mat <- as.matrix(sapply(eDNA, as.integer))


#create list of the matrices
listy = list("BRUV" = BRUV_mat, 
             "eDNA" = eDNA_mat)


# have a look at the raw data with species richness q=0
out.raw <- iNEXT(listy, q=0, datatype="incidence_raw")
out.raw


#plot accumulation/rarefaction curve
ggiNEXT(out.raw, type = 1) +
  theme_bw() ## fig. 3

#plot with sample coverage as percentage (appendix fig1)
ggiNEXT(out.raw, type = 2) +
  scale_y_continuous(labels = scales::percent_format(accuracy = 1)) +
  theme_bw()

out.raw$DataInfo
# Assemblage  T   U S.obs     SC Q1 Q2 Q3 Q4 Q5 Q6 Q7 Q8 Q9 Q10
#1       BRUV 27  90    25 0.9402  6  9  1  1  2  3  0  0  1   1
#2       eDNA 27 553    72 0.9630 21  7  5  4  1  3  4  4  0   2


out.raw$AsyEst
#Assemblage         Diversity Observed Estimator      s.e.      LCL       UCL
#1       BRUV  Species richness 25.00000  26.92593  6.529798 25.00000  39.72410
#2       BRUV Shannon diversity 18.52058  21.47778  1.931048 17.69299  25.26256
#3       BRUV Simpson diversity 14.72727  16.95652  1.878721 13.27430  20.63875
#4       eDNA  Species richness 72.00000 102.33333 19.959368 72.00000 141.45298
#5       eDNA Shannon diversity 45.23898  48.99568  1.882363 45.30632  52.68504
#6       eDNA Simpson diversity 36.27197  37.38039  1.267206 34.89672  39.86407


##compute species diversity with estimateD

estimateD(listy, q=0, datatype = "incidence_raw", base="coverage")

estimateD(listy, q=0, datatype = "incidence_raw", base="size", level = NULL)


###         

###         Primer comparison              ####


library(vegan)

pri <- read.csv("MiFish_Valsecchi.csv",
                fileEncoding = 'UTF-8-BOM',
                stringsAsFactors = T,
                header = T)

nmds <- metaMDS(pri[1:54,3:89]) #method of calculating species scores

plot(nmds)

## APPENDIX FIGURE 2

# Plot NMDS points colored by treatment
ordiplot(nmds, type = "n") # plot the nmds axes first
points(nmds, display = c("sites"), #add the site points
       col = as.numeric(as.factor(pri$Primer))) #colour the sites by treatment
#add legend to the plot

ordihull(nmds, groups = pri$Primer, 
         draw = "polygon", lty = 1, col = "lightgrey")

legend("bottomright", #legend position
       legend = levels(factor(pri$Primer)), #what the legend is showing
       col = 1:length(levels(factor(pri$Primer))), #what it is coloured by
       pch = 1) #the shape of the points


#species plot
ordiplot(nmds, type = "n") # plot the nmds axes first
points(nmds, display = c("species"), #add the site points
       col = as.numeric(as.factor(pri$Primer))) 

#add legend to the plot
legend("bottomright", #legend position
       legend = levels(factor(pri$Primer)), #what the legend is showing
       col = 1:length(levels(factor(pri$Primer))), #what it is coloured by
       pch = 1) #the shape of the points


plot(nmds, type = "t")

#betadisper ###
## Bray-Curtis distances between samples
dis <- vegdist(pri[1:54,3:89], method = "jaccard")

## Calculate multivariate dispersions
mod <- betadisper(dis, pri[1:54,]$Primer)
#this gives output but not super helpful 
mod
#so can check significance with function anova
anova(mod) # there is significant variation in the beta dispersion between the methods

## Permutation test for F - same result but on a permutation based test - there is variation between method types
permutest(mod, pairwise = TRUE, permutations = 99)

## Tukey's Honest Significant Differences
(mod.HSD <- TukeyHSD(mod))
plot(mod.HSD)
## Plot the groups and distances to centroids on the
## first two PCoA axes
plot(mod) ## APPENDIX Figure 3 

## can also specify which axes to plot, ordering respected
plot(mod, axes = c(3,1))

## Draw a boxplot of the distances to centroid for each group
boxplot(mod)


pri2 <- read.csv("MiFish_Valsecchi.csv",
                 fileEncoding = 'UTF-8-BOM',
                 stringsAsFactors = T,
                 header = T)


#many glm on method
library(mvabund)
## check sig
#convert pres/abs data to mvabund object
abun <- mvabund(pri2[,3:89])

#manyglm fits a generalised linear model to multivariate data
many1 <- manyglm(abun ~ pri2$Primer, 
                 family = "negative.binomial")

#plot resuduals vs fit model
plot(many1)

#check summary stats
summary(many1)
#looking to see if sig diff in method

anova(many1)


###         CCA BRUV vs eDNA              #####
#load libraries
library(tidyverse)
library(vegan)

#load in data
#spe_BRUV_eDNA.csv is 2021 BRUV data and eDNA data - combined fish and vert assay with Swanage site
spe <- read.csv("spe_BRUV_eDNA_29sites.csv",
                fileEncoding = 'UTF-8-BOM',
                stringsAsFactors = T)

#load env data
env <- read.csv("env_BRUV_eDNA_29sites.csv",
                stringsAsFactors = TRUE,
                fileEncoding = "UTF-8-BOM") 

#check if data is normal
shapiro.test(env$DEPTH)
shapiro.test(env$Tidal_stream)
hist(env$Tidal_stream)


#check row sums >0
rowSums(spe[,3:83])

#look at spe richness and chao diveresity index
specpool(spe[,3:83])

str(spe)

str(env)
#set as numeric
env$Northing <- as.numeric(env$Northing)
env$Easting <- as.numeric(env$Easting)

# run cca 
(c.cca <- cca(spe[,3:83] ~ METHOD + TREATMENT +
                 log(Tidal_stream) + BIOTYPE +
                 MACROALGAE + log(DEPTH) + Easting +
                 Northing, env))

#summary of cca
summary(c.cca)

#check variation inflation factors
vif.cca(c.cca)

#check significance of cca
anova.cca(c.cca) #non sig model

#check significance of terms
anova.cca(c.cca, by = "terms")
#method & treatment sig

#check which axis significance
anova.cca(c.cca, by = "axis")
#no axes are sig

#ordistep for combined data
mod0 <- cca(spe[,3:83] ~ 1, env)  # Model with intercept only


## ordistep - forwards and backwards
## (With scope present, the default direction is "both")
mod <- ordistep(mod0, scope = formula(c.cca),
                direction = "forward",
                pstep=1000)
#parsimonious model = spe[, 3:36] ~ MEHTOD + MACROALGAE


##parsimonious model is with method + macroalgae
(spe.cca.pars <- cca(spe[,3:83] ~ METHOD + MACROALGAE, 
                     data = env))

#check significance
anova.cca(spe.cca.pars, step = 1000) 
#sig p=0.001**
anova.cca(spe.cca.pars, step = 1000,
          by = "axis") #first 2 axes is sig
anova.cca(spe.cca.pars, step = 1000,
          by = "term")
# macroalgae significant, p=0.011**
#method sig, p=0.001

# final check comparing if any significant difference between full model and parsinomious model
anova.cca(spe.cca.pars, c.cca)#not sig so keep simpler model = parsi model!

#graph for parimonious model
plot(spe.cca.pars, 
     type = "point",
     main = "Triplot CCA spe ~ env2 - scaling 2")

#text
plot(spe.cca.pars, 
     display = "species",
     type = "t",
     main = "Triplot CCA spe ~ env2 - scaling 2")

# flag for BRUV sites
Methods <- spe$METHOD == "BRUV"


## FIGURE 4 

## blank plot for parsi cca plot ##
plot(spe.cca.pars, type="n",
     xlab="CCA Axis 1",
     ylab= "CCA Axis 2",
     main= "CCA BRUV & eDNA") 

# show sites and colour by method
points(spe.cca.pars, display= c("sites"),
       col=c("#56B4E9","#D55E00")[Methods + 1],
       pch=16, 
       cex=1)

text(spe.cca.pars, display = "cn")

legend("bottomright", pch=c(16,16), 
       col=c("#D55E00", "#56B4E9"), 
       legend=c("BRUV", "eDNA"),
       bty = "n")


#betadisper ##
## Bray-Curtis distances between samples
dis <- vegdist(spe[,3:83], method = "jaccard")

## Calculate multivariate dispersions
mod <- betadisper(dis, env$METHOD)
#this gives output but not super helpful 
mod
#so can check significance with function anova
anova(mod) # there is significant variation in the beta dispersion between the methods

## Permutation test for F - same result but on a permutation based test - there is variation between method types
permutest(mod, pairwise = TRUE, permutations = 99)

## Tukey's Honest Significant Differences
(mod.HSD <- TukeyHSD(mod))
plot(mod.HSD)

## Plot the groups and distances to centroids on the
## first two PCoA axes
plot(mod)

## can also specify which axes to plot, ordering respected
plot(mod, axes = c(3,1))

## Draw a boxplot of the distances to centroid for each group
boxplot(mod)

###    Valsecchi replicates analysis iNEXT + CCA  ####
## load in data as 3 seperate dataframes and then combine them as a list

rm(list = ls())


library(iNEXT)
library(vegan)

#dataset with 1st rep
rep1 <- read.csv("verts_1rep.csv",
                 fileEncoding = 'UTF-8-BOM',
                 stringsAsFactors = T,
                 row.names = 1)

#dataset with 1st 2 reps
rep2 <- read.csv("verts_2reps.csv",
                 fileEncoding = 'UTF-8-BOM',
                 stringsAsFactors = T,
                 row.names = 1)

#dataset with all 3 reps
rep3 <- read.csv("verts_3reps.csv",
                 fileEncoding = "UTF-8-BOM",
                 stringsAsFactors = T,
                 row.names = 1)


#make 3reps dataset a matrix as integers
rep1_mat <- as.matrix(sapply(rep1, as.integer))


#make 2reps dataset a matrix as integers
rep2_mat <- as.matrix(sapply(rep2, as.integer))


#make 3reps dataset a matrix as integers
rep3_mat <- as.matrix(sapply(rep3, as.integer))


#create list of the matrices
repslist = list("1_rep" = rep1_mat, 
                "2_reps" = rep2_mat,
                "3_reps" = rep3_mat)


# have a look at the raw data with species richness q=0
rep.out.raw <- iNEXT(repslist, q=0, datatype="incidence_raw")
getOption("max.print")
rep.out.raw


# FIGURE 5 

#plot accumulation/rarefaction curve 
ggiNEXT(rep.out.raw, type = 1) +
  theme_bw()

#sample completeness curve
ggiNEXT(rep.out.raw, type = 2)
#sample completeness curve as percentage
ggiNEXT(rep.out.raw, type = 2) +
  scale_y_continuous(labels = scales::percent_format(accuracy = 1)) +
  theme_bw()

rep.out.raw$iNextEst$size_based

rep.out.raw$iNextEst$coverage_based.

#coverage-based R/E sampling curves
ggiNEXT(rep.out.raw, type = 3)

## CCA valsecchi
rm(list = ls())

#load libraries
library(vegan)
library(ade4)
library(adespatial)
library(mvabund)
library(tidyverse)
library(ggplot2)

#load data
#species data
verts21 <- read.csv("Verts_21_evenreps.csv",
                    header = T,
                    fileEncoding = "UTF-8-BOM")

#environmental dataset
envverts <- read.csv("env_spatial_verts21.csv",
                     header = T,
                     fileEncoding = "UTF-8-BOM")

#species richness
specpool(verts21[,3:65])

#shannons index between treatment types for all data
diversity(verts21[,3:65], index = "shannon", 
          groups = envverts$BYELAW)
#  inside    MCZ_K    MCZ_S  outside  Swanage 
#3.168987 2.895669 3.308376 3.220883 3.165672


##spatial autocorrelation
# quickMEM
source('https://raw.githubusercontent.com/zdealveindy/anadat-r/master/scripts/NumE
colR2/quickMEM.R')


spe <- verts21[, 3:65] %>% 
  select_if(~sum(.) !=0)

#helinger transform data
hel <- decostand(spe, "hel")

source('quickMEM.R')
quick <-  quickMEM(hel, envverts[, 9:10])
#p-value of global test:  0.14
#No significant spatial structure detected by global dbMEM analysis.
#Selection of dbMEM variables would lead to spurious model.


#looking at correlation between byelaw and depth
kruskal.test(envverts$BYELAW~envverts$DEPTH)

#boxplot looking at depth variability between treatment zones
ggplot(envverts) + geom_boxplot(aes(BYELAW, DEPTH))  


# full cca
(c.cca <- cca(verts21[,3:65] ~ BYELAW +
                TIDAL_COEFF + BIOTYPE +
                MACROALGAE + DEPTH + 
                Easting + Northing, envverts))


anova.cca(c.cca) # sig model p=0.001
anova.cca(c.cca, by = "terms")
#byelaw and tidal coeff are sig and depth almost
anova.cca(c.cca, by = "axis")
#first axis is sig

#check variation inflation factors
vif.cca(c.cca)


(c.cca2 <- cca(verts21[,3:65] ~ BYELAW +
                 TIDAL_COEFF + BIOTYPE +
                 MACROALGAE + DEPTH, envverts))

#as full model is significant we can check parsimonious model 
#check parsi model
mod0 <- cca(verts21[,3:65] ~ 1, envverts[,c(4:8,11,12)])

#ordistep to find parsimonious model
mod <- ordistep(mod0, scope = formula(c.cca2),
                direction = "forward",
                pstep=1000)

#running parsimonious model found from last code
(parsi <- cca(verts21[, 3:65] ~ DEPTH
              + MACROALGAE + BYELAW, envverts))

anova.cca(parsi) # sig model p=0.001
anova.cca(parsi, by = "terms")
#depth p = 0.001, byelaw p=0.006
anova.cca(parsi, by = "axis")
#first axis is sig

#check variation inflation factors of parsimonious model
vif.cca(parsi)

##plot triplot
plot(parsi, 
     type = "point",
     main = "Triplot CCA spe ~ Treatment + Depth, env2 - scaling 2")


## FIGURE 6

ordiplot(parsi, type = "n") # plot the axes first

points(parsi, display = "sites", #add the site points
       col = as.numeric(as.factor(envverts$BYELAW))) #colour the sites by treatment
#add hulls
ordihull(parsi, groups = envverts$BYELAW, 
         draw = "polygon", lty = 1, col = "lightgrey")
#add legend to the plot
legend("bottomright", #legend position
       legend = levels(factor(envverts$BYELAW)), #what the legend is showing
       col = 1:length(levels(factor(envverts$BYELAW))), #what it is coloured by
       pch = 1, #the shape of the points
       title = "Treatment") 


## check sig
#convert pres/abs data to mvabund object
library(mvabund)

abu <- mvabund(verts21[,3:65])

mod_1 <- manyglm(abu ~ envverts$BYELAW, 
                 family = "negative.binomial")

#plot resuduals vs fit model
plot(mod_1)

#check summary stats
summary(mod_1)
#looking to see which treatment types are different to one another

anova(mod_1)


#betadisper ##
## Bray-Curtis distances between samples
dis <- vegdist(verts21[,3:65], method = "jaccard")

## Calculate multivariate dispersions
mod <- betadisper(dis, envverts$BYELAW)
#this gives output but not super helpful 
mod
#so can check significance with function anova
anova(mod) # there is not significant variation in the beta dispersion between the treatments

## Permutation test for F - same result but on a permutation based test - there is variation between method types
permutest(mod, pairwise = TRUE, permutations = 99)

## Tukey's Honest Significant Differences
(mod.HSD <- TukeyHSD(mod))
plot(mod.HSD)

## Plot the groups and distances to centroids on the
## first two PCoA axes
plot(mod)

## can also specify which axes to plot, ordering respected
plot(mod, axes = c(3,1))

## Draw a boxplot of the distances to centroid for each group
boxplot(mod)
