# Supplementary material for: Cost-effort analysis of Baited Remote Underwater Video (BRUV) and environmental DNA (eDNA) in monitoring marine ecological communities
Source: PeerJ. 2024 Apr 30;12:e17091. doi: 10.7717/peerj.17091 (PMC11067900; doi:10.7717/peerj.17091)
Supplement: Supplemental Information 14 [file peerj-12-17091-s014.csv]

SITE	METHOD	TREATMENT	TIDAL_COEFF	BIOTYPE	MACROALGAE	DEPTH	Easting	Northing	X	Y
1	BRUV	outside	55	Gravel-cobbles	0	5	526588	103403	50.81635	-0.204417
2	BRUV	outside	55	Gravel-cobbles	2	8	526170	102316	50.806667	-0.210717
3	BRUV	outside	72	Sand	0	15	526280	99476	50.781117	-0.210133
4	BRUV	inside	68	Gravel-cobbles	2	6.3	520400	103455	50.818133	-0.2922
5	BRUV	inside	68	Mixed sediment	0	10	520432	101572	50.8012	-0.292367
6	BRUV	outside	68	Mixed sediment	2	14	520474	98884	50.777033	-0.29265
7	BRUV	inside	73	Gravel-cobbles	3	6	512617	101130	50.7988	-0.40335
8	BRUV	inside	72	Gravel-cobbles	2	9.3	512644	99397	50.783217	-0.4035
10	BRUV	inside	72	Gravel-cobbles	3	7	506960	100636	50.795433	-0.483733
11	BRUV	inside	72	Gravel-cobbles	0	8	506984	99473	50.784967	-0.483733
12	BRUV	outside	73	Cobbles and pebbles	1	10	506971	96576	50.758933	-0.48475
13	BRUV	inside	70	Mixed sediment	4	3.7	499657	99493	50.78645	-0.587633
14	BRUV	inside	68	Gravel-cobbles	3	7.3	499582	97821	50.771433	-0.58915
15	BRUV	outside	68	Rocky reef	4	18	499766	94888	50.745033	-0.587333
16	BRUV	inside	65	Rocky reef	4	7.5	495240	98613	50.779283	-0.6505
17	BRUV	inside	65	Gravel-cobbles	4	10	495242	96854	50.763467	-0.650917
18	BRUV	outside	65	Mixed sediment	2	13	495345	94696	50.74405	-0.650017
19	BRUV	inside	61	Gravel-cobbles	2	5	490999	97110	50.76645	-0.711
20	BRUV	inside	63	Gravel-cobbles	1	7	491418	93864	50.7372	-0.705867
21	BRUV	outside	63	Gravel-cobbles	0	8	492620	91718	50.717717	-0.689383
22	BRUV	MCZ_S	65	Gravel-cobbles	4	4	487109	92109	50.722083	-0.767333
23	BRUV	MCZ_S	65	Gravel-cobbles	3	5	487614	91270	50.714467	-0.760383
24	BRUV	MCZ_S	65	Gravel-cobbles	1	7	488027	90496	50.70745	-0.754717
25	BRUV	outside	62	Gravel-cobbles	1	11	489564	87419	50.67955	-0.7337
26	BRUV	MCZ_K	79	Gravel-cobbles	0	14	512642	94567	50.7398	-0.405
27	BRUV	MCZ_K	79	Gravel-cobbles	0	11	510237	94751	50.741917	-0.439017
28	BRUV	MCZ_K	79	Gravel-cobbles	0	11	507029	94234	50.737867	-0.484617
29	BRUV	Swanage	61	Kelp-rock	5	10	403487	77078	50.737867	-0.484617
1	eDNA	outside	55	Gravel-cobbles	0	5	526588	103403	50.81635	-0.204417
2	eDNA	outside	55	Gravel-cobbles	2	8	526170	102316	50.806667	-0.210717
3	eDNA	outside	72	Sand	0	15	526280	99476	50.781117	-0.210133
4	eDNA	inside	68	Gravel-cobbles	2	6.3	520400	103455	50.818133	-0.2922
5	eDNA	inside	68	Mixed sediment	0	10	520432	101572	50.8012	-0.292367
6	eDNA	outside	68	Mixed sediment	2	14	520474	98884	50.777033	-0.29265
7	eDNA	inside	73	Gravel-cobbles	3	6	512617	101130	50.7988	-0.40335
8	eDNA	inside	72	Gravel-cobbles	2	9.3	512644	99397	50.783217	-0.4035
10	eDNA	inside	72	Gravel-cobbles	3	7	506960	100636	50.795433	-0.483733
11	eDNA	inside	72	Gravel-cobbles	0	8	506984	99473	50.784967	-0.483733
12	eDNA	outside	73	Cobbles and pebbles	1	10	506971	96576	50.758933	-0.48475
13	eDNA	inside	70	Mixed sediment	4	3.7	499657	99493	50.78645	-0.587633
14	eDNA	inside	68	Gravel-cobbles	3	7.3	499582	97821	50.771433	-0.58915
15	eDNA	outside	68	Rocky reef	4	18	499766	94888	50.745033	-0.587333
16	eDNA	inside	65	Rocky reef	4	7.5	495240	98613	50.779283	-0.6505
17	eDNA	inside	65	Gravel-cobbles	4	10	495242	96854	50.763467	-0.650917
18	eDNA	outside	65	Mixed sediment	2	13	495345	94696	50.74405	-0.650017
19	eDNA	inside	61	Gravel-cobbles	2	5	490999	97110	50.76645	-0.711
20	eDNA	inside	63	Gravel-cobbles	1	7	491418	93864	50.7372	-0.705867
21	eDNA	outside	63	Gravel-cobbles	0	8	492620	91718	50.717717	-0.689383
22	eDNA	MCZ_S	65	Gravel-cobbles	4	4	487109	92109	50.722083	-0.767333
23	eDNA	MCZ_S	65	Gravel-cobbles	3	5	487614	91270	50.714467	-0.760383
24	eDNA	MCZ_S	65	Gravel-cobbles	1	7	488027	90496	50.70745	-0.754717
25	eDNA	outside	62	Gravel-cobbles	1	11	489564	87419	50.67955	-0.7337
26	eDNA	MCZ_K	79	Gravel-cobbles	0	14	512642	94567	50.7398	-0.405
27	eDNA	MCZ_K	79	Gravel-cobbles	0	11	510237	94751	50.741917	-0.439017
28	eDNA	MCZ_K	79	Gravel-cobbles	0	11	507029	94234	50.737867	-0.484617
29	eDNA	Swanage	61	Kelp-rock	5	10	403487	77078	50.737867	-0.484617
