# Supplementary material for: Cost-effort analysis of Baited Remote Underwater Video (BRUV) and environmental DNA (eDNA) in monitoring marine ecological communities
Source: PeerJ. 2024 Apr 30;12:e17091. doi: 10.7717/peerj.17091 (PMC11067900; doi:10.7717/peerj.17091)
Supplement: Supplemental Information 16 [file peerj-12-17091-s016.csv]

Species	1.1	2.1	3.1	6.1	7.1	8.1	11.1	12.1	13.1	14.1	17.1	18.1	19.1	21.1	22.1	23.1	24.1	25.1	26.1	27.1	S2.1
Anan	0	0	0	0	0	0	0	0	0	0	0	0	0	0	0	0	0	0	0	0	0
Apmi	0	0	0	0	0	0	1	0	0	0	0	0	1	0	0	0	0	0	0	0	0
Apde	0	0	0	0	1	0	0	0	0	0	1	0	1	0	0	1	0	0	0	0	1
Arla	0	0	0	0	0	0	0	0	0	0	0	0	0	0	0	0	0	0	0	1	0
Atpr	1	0	0	0	1	0	0	0	0	0	0	0	1	0	0	0	0	0	0	0	0
Bebe	1	0	0	0	1	0	0	0	0	0	0	0	0	0	0	0	0	0	0	0	0
Bloc	0	0	0	0	0	0	0	0	0	0	0	0	0	1	0	0	0	0	0	0	0
Bulu	0	0	0	0	0	0	0	0	0	0	0	0	0	0	0	0	0	0	0	1	0
Caly	0	1	1	1	0	1	1	1	1	1	0	1	0	1	1	1	1	1	1	1	1
Chla	0	0	0	0	0	0	0	0	0	0	0	0	0	0	0	0	0	0	0	0	1
Chlu	0	0	0	0	0	0	0	0	0	0	0	0	0	0	0	0	0	0	0	0	0
Chau	1	0	0	0	1	0	0	0	1	0	0	0	1	0	1	1	0	0	0	0	1
Cimu	0	0	0	0	1	0	0	0	0	0	0	0	0	0	0	0	0	1	0	0	0
Clha	0	0	0	0	0	0	0	0	0	0	0	0	0	0	0	0	0	0	0	0	0
Coco	1	0	1	0	1	0	1	0	0	1	0	0	0	0	1	0	1	1	0	1	1
Ctru	0	0	0	0	0	0	0	0	0	0	0	0	0	1	0	1	1	0	0	0	0
Dapa	0	0	0	0	0	0	0	0	0	0	0	0	0	0	1	0	0	0	0	0	0
Dila	1	0	0	0	1	0	0	0	1	0	1	1	1	1	1	1	1	1	0	1	1
Enen	0	0	0	1	0	0	0	0	0	0	0	0	0	0	0	0	0	0	0	0	0
Gavu	0	0	0	0	0	0	0	0	0	0	0	0	0	0	0	0	0	0	0	0	0
Gaga	0	0	0	0	0	0	0	0	0	0	0	0	0	0	0	0	0	0	0	0	0
Goni	0	0	0	1	0	0	1	0	0	0	0	1	1	0	1	0	0	1	0	0	1
Gofl	0	0	0	0	0	0	0	0	0	0	0	0	0	0	0	0	0	0	0	0	0
Hyla	0	0	0	0	0	0	0	0	0	0	0	0	0	0	1	0	0	0	0	0	0
Labe	0	0	0	0	0	1	0	1	0	1	0	0	0	1	0	1	0	0	1	0	1
Leca	0	0	0	0	0	0	1	0	0	0	0	0	1	0	0	0	0	0	0	0	0
Liph	0	0	0	0	0	0	0	0	0	0	0	0	0	0	0	0	0	0	0	0	0
Meun	0	0	0	0	0	0	0	0	1	0	0	0	0	0	0	0	0	0	0	0	0
Musu	1	0	0	0	0	0	0	0	0	0	0	1	0	0	0	1	1	0	0	0	0
Muas	0	0	0	0	1	1	0	1	0	1	1	0	1	1	0	1	1	0	0	1	1
Nelu	0	0	0	0	0	0	0	0	0	0	0	0	0	0	0	1	0	0	0	0	0
Paga	1	0	0	0	0	1	0	1	1	0	0	1	0	0	1	1	0	0	1	1	1
Pela	0	0	0	0	0	0	0	0	0	0	0	0	0	0	0	0	0	0	0	1	0
Phgu	0	0	0	0	0	0	0	0	0	0	0	0	0	0	1	1	0	0	0	0	1
Popo	1	0	0	0	0	0	0	0	0	0	0	0	0	0	1	1	0	0	0	0	1
Polo	1	0	0	0	0	0	0	0	0	0	0	0	0	0	0	0	0	0	0	0	0
Pomic	0	0	0	0	0	0	0	0	0	0	0	0	0	0	0	0	0	0	0	0	0
Pomi	1	0	0	0	0	0	0	0	0	0	0	0	0	0	0	0	0	0	0	0	1
Popi	0	0	0	0	0	1	1	0	1	0	1	0	0	1	1	0	1	1	1	0	1
Rabr	0	0	0	0	0	0	0	0	0	0	0	0	0	0	0	0	0	0	0	0	1
Racl	0	0	0	0	0	0	0	0	0	0	0	0	0	0	0	0	0	1	0	0	0
Ramo	0	0	0	0	0	0	0	0	0	0	0	0	0	0	0	0	0	0	0	0	0
Raun	0	0	1	0	0	1	1	1	0	1	1	0	0	0	0	1	0	0	1	0	1
Sasa	0	0	0	0	0	0	0	0	0	0	0	0	1	0	0	0	0	0	0	0	0
Sapi	1	0	1	1	0	1	0	1	0	0	0	1	0	1	0	1	1	1	1	1	0
Scsc	1	1	1	1	0	1	1	1	1	1	1	1	1	1	1	1	1	1	1	1	0
Scrh	0	0	0	0	0	0	0	0	0	0	0	0	0	0	0	0	0	0	0	0	0
Scca	0	0	1	0	0	0	0	0	0	0	1	0	1	1	0	0	0	1	0	1	0
Soso	0	0	0	0	0	0	0	0	0	0	0	0	0	0	1	0	0	1	0	0	0
Spau	0	0	0	0	0	0	0	0	0	0	0	0	0	0	1	0	0	0	0	0	0
Spsp	0	0	0	1	1	0	0	0	1	0	0	0	0	1	0	1	1	1	0	1	0
Syba	0	0	0	0	0	0	0	0	0	0	0	1	0	0	1	0	0	0	0	1	1
Syme	0	0	0	0	1	0	0	0	1	1	0	0	1	0	0	1	0	0	0	0	1
Syac	0	0	0	0	0	0	0	0	1	0	0	0	0	0	1	0	0	0	0	0	0
Tabu	0	0	0	0	1	0	0	0	0	0	1	0	1	0	0	1	0	0	0	0	1
Thep	0	0	0	0	0	1	0	0	0	0	0	0	0	0	0	0	0	1	0	0	0
Trlu	0	0	0	0	0	0	1	1	1	1	0	0	0	1	0	0	1	0	0	0	1
Trmi	0	0	0	0	0	0	0	0	0	0	0	0	0	0	0	0	0	0	0	0	0
Zepu	0	0	0	0	0	0	0	0	0	0	0	0	0	0	0	0	0	0	0	0	0
Ammodytes	0	0	0	0	1	0	0	0	0	0	0	0	0	0	1	0	0	0	0	0	0
Callionymus	0	0	1	0	0	0	0	0	0	0	0	0	0	0	0	0	0	0	0	0	0
Aphia	0	0	0	0	1	0	1	0	1	0	1	0	0	0	0	0	0	0	0	0	0
Gobius	0	0	0	0	1	1	1	1	1	0	1	1	1	0	1	1	1	1	1	1	0
