# Supplementary material for: Cost-effort analysis of Baited Remote Underwater Video (BRUV) and environmental DNA (eDNA) in monitoring marine ecological communities
Source: PeerJ. 2024 Apr 30;12:e17091. doi: 10.7717/peerj.17091 (PMC11067900; doi:10.7717/peerj.17091)
Supplement: Supplemental Information 20 [file peerj-12-17091-s020.csv]

SAMPLE	SITE	BRUV	BYELAW	TIDAL_COEFF	BIOTYPE	MACROALGAE	DEPTH	Latitude	Longitude	Easting	Northing
1.1	1	1	outside	55	Gravel-cobbles	0	5	50.81635	-0.204417	526588	103403
1.2	1	2	outside	55	Gravel-cobbles	0	5	50.81635	-0.204417	526588	103403
1.3	1	3	outside	55	Gravel-cobbles	0	5	50.81635	-0.204417	526588	103403
2.1	2	1	outside	55	Gravel-cobbles	2	8	50.806667	-0.210717	526170	102316
2.2	2	2	outside	55	Gravel-cobbles	2	8	50.806667	-0.210717	526170	102316
2.3	2	3	outside	55	Gravel-cobbles	2	8	50.806667	-0.210717	526170	102316
3.1	3	1	outside	72	Sand	0	15	50.781117	-0.210133	526280	99476
3.2	3	2	outside	72	Sand	0	15	50.781117	-0.210133	526280	99476
3.3	3	3	outside	72	Sand	0	15	50.781117	-0.210133	526280	99476
6.1	6	1	outside	68	Mixed sediment	2	14	50.777033	-0.29265	520474	98884
6.2	6	2	outside	68	Mixed sediment	2	14	50.777033	-0.29265	520474	98884
6.3	6	3	outside	68	Mixed sediment	2	14	50.777033	-0.29265	520474	98884
7.1	7	1	inside	73	Gravel-cobbles	3	6	50.7988	-0.40335	512617	101130
7.2	7	2	inside	73	Gravel-cobbles	3	6	50.7988	-0.40335	512617	101130
7.3	7	3	inside	73	Gravel-cobbles	3	6	50.7988	-0.40335	512617	101130
8.1	8	1	inside	72	Gravel-cobbles	2	9.3	50.783217	-0.4035	512644	99397
8.2	8	2	inside	72	Gravel-cobbles	2	9.3	50.783217	-0.4035	512644	99397
8.3	8	3	inside	72	Gravel-cobbles	2	9.3	50.783217	-0.4035	512644	99397
11.1	11	1	inside	72	Gravel-cobbles	0	8	50.784967	-0.483733	506984	99473
11.2	11	2	inside	72	Gravel-cobbles	0	8	50.784967	-0.483733	506984	99473
11.3	11	3	inside	72	Gravel-cobbles	0	8	50.784967	-0.483733	506984	99473
12.1	12	1	outside	73	Cobbles and pebbles	1	10	50.758933	-0.48475	506971	96576
12.2	12	2	outside	73	Cobbles and pebbles	1	10	50.758933	-0.48475	506971	96576
12.3	12	3	outside	73	Cobbles and pebbles	1	10	50.758933	-0.48475	506971	96576
13.1	13	1	inside	70	Mixed sediment	4	3.7	50.78645	-0.587633	499657	99493
13.2	13	2	inside	70	Mixed sediment	4	3.7	50.78645	-0.587633	499657	99493
13.3	13	3	inside	70	Mixed sediment	4	3.7	50.78645	-0.587633	499657	99493
14.1	14	1	inside	68	Gravel-cobbles	3	7.3	50.771433	-0.58915	499582	97821
14.2	14	2	inside	68	Gravel-cobbles	3	7.3	50.771433	-0.58915	499582	97821
14.3	14	3	inside	68	Gravel-cobbles	3	7.3	50.771433	-0.58915	499582	97821
17.1	17	1	inside	65	Gravel-cobbles	4	10	50.763467	-0.650917	495242	96854
17.2	17	2	inside	65	Gravel-cobbles	4	10	50.763467	-0.650917	495242	96854
17.3	17	3	inside	65	Gravel-cobbles	4	10	50.763467	-0.650917	495242	96854
18.1	18	1	outside	65	Mixed sediment	2	13	50.74405	-0.650017	495345	94696
18.2	18	2	outside	65	Mixed sediment	2	13	50.74405	-0.650017	495345	94696
18.3	18	3	outside	65	Mixed sediment	2	13	50.74405	-0.650017	495345	94696
19.1	19	1	inside	61	Gravel-cobbles	2	5	50.76645	-0.711	490999	97110
19.2	19	2	inside	61	Gravel-cobbles	2	5	50.76645	-0.711	490999	97110
19.3	19	3	inside	61	Gravel-cobbles	2	5	50.76645	-0.711	490999	97110
21.1	21	1	outside	63	Gravel-cobbles	0	8	50.717717	-0.689383	492620	91718
21.2	21	2	outside	63	Gravel-cobbles	0	8	50.717717	-0.689383	492620	91718
21.3	21	3	outside	63	Gravel-cobbles	0	8	50.717717	-0.689383	492620	91718
22.1	22	1	MCZ_S	65	Gravel-cobbles	4	4	50.722083	-0.767333	487109	92109
22.2	22	2	MCZ_S	65	Gravel-cobbles	4	4	50.722083	-0.767333	487109	92109
22.3	22	3	MCZ_S	65	Gravel-cobbles	4	4	50.722083	-0.767333	487109	92109
23.1	23	1	MCZ_S	65	Gravel-cobbles	3	5	50.714467	-0.760383	487614	91270
23.2	23	2	MCZ_S	65	Gravel-cobbles	3	5	50.714467	-0.760383	487614	91270
23.3	23	3	MCZ_S	65	Gravel-cobbles	3	5	50.714467	-0.760383	487614	91270
24.1	24	1	MCZ_S	65	Gravel-cobbles	1	7	50.70745	-0.754717	488027	90496
24.2	24	2	MCZ_S	65	Gravel-cobbles	1	7	50.70745	-0.754717	488027	90496
24.3	24	3	MCZ_S	65	Gravel-cobbles	1	7	50.70745	-0.754717	488027	90496
25.1	25	1	outside	62	Gravel-cobbles	1	11	50.67955	-0.7337	489564	87419
25.2	25	2	outside	62	Gravel-cobbles	1	11	50.67955	-0.7337	489564	87419
25.3	25	3	outside	62	Gravel-cobbles	1	11	50.67955	-0.7337	489564	87419
26.1	26	1	MCZ_K	79	Gravel-cobbles	0	14	50.7398	-0.405	512642	94567
26.2	26	2	MCZ_K	79	Gravel-cobbles	0	14	50.7398	-0.405	512642	94567
26.3	26	3	MCZ_K	79	Gravel-cobbles	0	14	50.7398	-0.405	512642	94567
27.1	27	1	MCZ_K	79	Gravel-cobbles	0	11	50.741917	-0.439017	510237	94751
27.2	27	2	MCZ_K	79	Gravel-cobbles	0	11	50.741917	-0.439017	510237	94751
27.3	27	3	MCZ_K	79	Gravel-cobbles	0	11	50.741917	-0.439017	510237	94751
S4	30	1	Swanage	61	Kelp-rock	5	10	50.737867	-0.484617	403487	77078
S5	30	1	Swanage	61	Kelp-rock	5	10	50.737867	-0.484617	403487	77078
S6	30	1	Swanage	61	Kelp-rock	5	10	50.737867	-0.484617	403487	77078
