# Supplementary material for: Cost-effort analysis of Baited Remote Underwater Video (BRUV) and environmental DNA (eDNA) in monitoring marine ecological communities
Source: PeerJ. 2024 Apr 30;12:e17091. doi: 10.7717/peerj.17091 (PMC11067900; doi:10.7717/peerj.17091)
Supplement: Supplemental Information 21 [file peerj-12-17091-s021.xlsx]

## Sheet: Fish21
Taxon-by-sample table with percentages
NMSeqID	Sequence	Kingdom	Phylum	Class	Order	Family	Genus	Species	Common Name	Similarity	Status	IUCN Red List	Comments	1.1	10.1	11.1	12.1	13.1	14.1	15.1	16.1	17.1	18.1	19.1	2.1	20.1	21.1	22.1	23.1	24.1	25.1	26.1	27.1	28.1	3.1	4.1	5.1	6.1	7.1	8.1	9.2	Swanage 1	Swanage 4
IM-15MDNV	CACCGCGGTTATACGAGGGGCTCAAATTGATATTACACGGCGTAAAGCGTGATTAAAAAACAAAAAAACTAAAGCCAAACACTTCCCAAGCTGTCATACGCTACCGGAACATAAACGAAGCCCTATAACGAAAGTAGCTTTAACACCTTTGAACTCACGACAGTTGAGGAA	Animalia	Chordata	Actinopterygii	Anguilliformes	Anguillidae	Anguilla	Anguilla anguilla	European eel	100	Target	Critically Endangered		0	1.18	0	0	0	0	0	0	0	0	0	0	0	0	0	0	0	0	0	0	0	0	0	0	0	0	0	0	0	0
IM-GFH942	CACCGCGGTTATACGTATGACTCAAATTGATATCTCTCGGCGTAAAGCGTGATTAGAGAAAAAAGAAAACTAAAGAAGAACAGCTTCCATGCCGTATAAAGCTTACAAAAACCTGAAAAACAATAACGAAAGTAACTTTAAACATTACTTGAATTCACGACCGTAAAGAAA	Animalia	Chordata	Actinopterygii	Anguilliformes	Congridae	Conger	Conger conger	European conger	100	Target	Least Concern	There is lower support for this taxonomic identification as it is based on fewer than three matches to sequences in the reference database, and/or limited geographic occurrence records for the taxon.	0	0	0.04	0	0	0	0	0	0	0	0.19	0	0	0	0	0	0	0	0	0	0	0	0	0	0	0	0	0	0	0
IM-LN28QY	CACCGCGGTTATACGAGAGGCCCAAGTTGATATCCGCCGGCGTAAAGAGTGGTTAAGAGAACCCAATACTAAAGCCGAACACTCTCAAAGCTGTTATATGCACCCGAGAGCAAGAAGCCCTCTCACGAAAGTAGCTTTAACTTTTCTGACTCCACGTAAGCTGAGGAA	Animalia	Chordata	Actinopterygii	Atheriniformes	Atherinidae	Atherina	Atherina boyeri	Big-scale sand smelt	100	Target	Least Concern	There is lower support for this taxonomic identification as it is based on fewer than three matches to sequences in the reference database, and/or limited geographic occurrence records for the taxon.	0	0.53	0	0	4.97	0	0	1.41	0	0	0.99	0	0	0	0.73	0	0	0	0	0	0	0	0	0	0	2.4	0	0	0	0
IM-8976EZ	CACCGCGGTTAGACGAGAGGCCTAAGTTGACAACCATCGGCGTAAAGAGTGGTTAAGGAAAACTAAAACTAAAGCCGAATGTTTTCATGGCTGTTATACGCATCCGAAAATAAGAAGCTCCCCTACGAAAGTGGCTTTAACCCACCTGACCCCACGAAAGCTGTGAAA	Animalia	Chordata	Actinopterygii	Beloniformes	Belonidae	Belone	Belone belone	Garfish	100	Target	Least Concern		0	1.33	1.2	3.41	1.21	0	0	0.32	0	0	1.22	0	0	0	0.2	1.66	0	0	0	0	0	0	1.7	2.11	0	1.74	4.89	0	0	0.8
IM-H6683F	CACCGCGGTTATACGAGAGACCCTAGTTGATATATTCGGCGTAAAGAGTGGTTATGGAAAACAAGCACTAAAGCCAAAGAGCCCTCAGGCCGTTATACGCACCCGGGGCCTCGAACCACTATCACGAAAGTAGCTTTACCCTCGCCCACCAGAACCCACGAGAGCTGGGACA	Animalia	Chordata	Actinopterygii	Clupeiformes	Clupeidae	Clupea	Clupea harengus	Atlantic herring	100	Target	Least Concern		0	0.59	0	0	0	0	0	0.58	0	0	0.97	0	0	0	1.02	0	0	0	0	0	0	0	0	0	0	0	0	0	0	0
IM-4EB405	CACCGCGGTTATACGAGAGACCCTAGTTGATATACTCGGCGTAAAGAGTGGTTATGGAAAACAAGCACTAAAGCCAAAGAGCCTTCAGGCCGTTATACGCACCCGGGGCCTCGAACCACTATCACGAAAGTAGCTTTACCCTCGCCCACCAGAACCCACGAGAGCTGGGACA	Animalia	Chordata	Actinopterygii	Clupeiformes	Clupeidae	Clupea				Target			0	0	0	0	0	0	0	0	0	0	0	0	0	0	0	0	0	0	0	0	0	0	0	0	0	0	0	0	0	0
IM-3Y9PZP	CACCGCGGTTATACGAGAGGCCCTAGTTGATTTAATCGGCGTAAAGAGTGGTTATGGAAAACAAGCACTAAAGCCAAAGAGCCCTCAGGCCGTTATACGCACCCGGGGCCTCGAACCACTATTACGAAAGTAGCTTTACCCTCGCCCACCAGAACCCACGAGAGCTGGGACA	Animalia	Chordata	Actinopterygii	Clupeiformes	Clupeidae	Clupea				Target			0	0	0	0	0	0	0.05	0	0	0.04	0	0	0	0.1	0	0	0.2	0.2	0.08	0	0	0	0	0.13	0.14	0	0	0	0	0
IM-E8699M	CACCGCGGTTATACGAGAGGCCCTAGTTGATTTAATCGGCGTAAAGAGTGGTTATGGAGAGTTAAAAAATAGAGCTGAAGACCTCTCGGGCCGTAATACGCATCCAGAAGTTCGAATCACAAACACGAAAGTAGCTTTACCTTCTTCCACCAGAATCCACGACAGCTGGGACA	Animalia	Chordata	Actinopterygii	Clupeiformes	Clupeidae	Sardina	Sardina pilchardus	Sardine	100	Target	Least Concern		0	0.3	0.22	11.26	0.6	2.13	36.6	0.8	3.46	33.13	0	13.37	13.75	49.96	0	1.84	4.95	4.47	5.39	5.96	2.71	52.67	3.48	40.9	17.28	0	10.26	0	1.26	1.8
IM-25HY87	CACCGCGGTTATACGAGAGACCCTAGTTGATATACTCGGCGTAAAGAGTGGTTATGGAAAACAAGCACTAAAGCCAAAGAGCCCTCAGGCCGTTATACGCACCCGGGGCCTCGAGCCACTATCACGAAAGTAGCTTTACCCTCGCCCACCAGAACCCACGAGAGCTGGGACA	Animalia	Chordata	Actinopterygii	Clupeiformes	Clupeidae	Sprattus	Sprattus sprattus	European sprat	100	Target	Least Concern		0	1.51	0	0	1.51	0	2	0	0	0.75	4.26	0	0	1.13	1	0.76	18.87	39.27	4.57	1.95	10.51	0	1.21	4.08	6.78	4.71	0	0	0	0
IM-S5967E	CACCGCGGTTATACGAGAGACCCTAGTTGATTGAAGCGGCGTAAAGAGTGGTTATGGAATTTTTTACCCTAAAGCAGAAAACCTCTCAAACTGTTATACGCACCCAGAGGTTAAAACCCCTTACACGAAAGTGACTTTATTTTCGCCTACCAGAACCCACGAAAGCTAGGATA	Animalia	Chordata	Actinopterygii	Clupeiformes	Engraulidae	Engraulis	Engraulis encrasicolus	European anchovy	100	Target	Least Concern		0	0	0	0	0	0	0	0	0	0	0	0	0	0	0	0	0	0	0	0	3.14	0	0.5	0.84	0	0	0	0	0	0
IM-5W2M80	CACCGCGGTTAGACGAGAGGCCCTAGTTGATATTACAACGGCGTAAAGGGTGGTTAAGGATAAATAAAAATAAAGTCAAATGGCCCCTTGGCCGTCATACGCTTCTAGGCGTCCGAAGCCCTAATACGAAAGTAACTTTAATGAACCCACCTGACCCCACGAAAGCTGAGGAA	Animalia	Chordata	Actinopterygii	Cypriniformes	Cyprinidae	Carassius	Carassius auratus/Carassius carassius	Goldfish/Crucian carp	100	Target	Least Concern (Carassius auratus)/Least Concern (Carassius carassius)	There is lower support for this taxonomic identification as it is based on fewer than three matches to sequences in the reference database, and/or limited geographic occurrence records for the taxon.	0	0	0	0	0	0	0	0	0	0	0	0	0	0	0	0	0	0	0	0	0	0	0	0	0	0	0	0	0	0
IM-137C8Y	CACCGCGGTTAGACGAGAGGCCCTAGTTGATATTACAACGGCGTAAAGGGTGGTTAAGGATAAACAAAAATAAAGTCAAATGGCCCCTTGGCCGTCATACGCTTCTAGGAGTCCGAAGCCCTAATACGAAAGTAACTTTAATAAACCCACCTGACCCCACGAAAGCTGAGAAA	Animalia	Chordata	Actinopterygii	Cypriniformes	Cyprinidae	Cyprinus	Cyprinus carpio/Cyprinus rubrofuscus	Common carp/Amur carp	100	Target	Vulnerable (Cyprinus carpio)/Least Concern (Cyprinus rubrofuscus)	There is lower support for this taxonomic identification as it is based on fewer than three matches to sequences in the reference database, and/or limited geographic occurrence records for the taxon.	0	0	0.16	0	0	0	0	0	0	0	0	0	0	0	0	0	0	0	0	0	0	0	0	0	0	0	0	0	0	0
IM-7KU18K	CACCGCGGTTAAACGAGAGGCCCTAGTTGATTTTATCACGGCGTAAAGGGTGGTTAAGGAAGACAAAACAATAAAGCCGAATGGCCCTTTGGCCGTCATACGCTTCTAGGTGTCCGAAGCCCAATAGTACGAAAGTAGCTTTAATAAAACCCACCTGACCCCACGAAAGCTAAGAAA	Animalia	Chordata	Actinopterygii	Cypriniformes	Cyprinidae	Gobio	Gobio gobio	Gudgeon	100	Target	Least Concern		0	0	0	0	0	0	0	0	0	0	0	0	0	0	0	0	0	0	0	0	0	0	0	0	0.86	0	0	0	0	0
IM-8N38G0	CACCGCGGTTAAACGAGAGGCCCTAGTTGATAAAACCACGGCGTAAAGGGTGGTTAAGGAAAGCAAAACAAATAAAGCCAAATGGCCCTTTGGCCGTCATACGCTTCTAGGTGTCCGAAGCCCAATTATACGAAAGTAGCTTTATTAAAGCCCACCTGACCCCACGAAAGCTGAGAAA	Animalia	Chordata	Actinopterygii	Cypriniformes	Cyprinidae	Hypophthalmichthys				Target		There is lower support for this taxonomic identification as it is based on fewer than three matches to sequences in the reference database, and/or limited geographic occurrence records for the taxon.	0	0	0	0	0	0	0	0	0	0	0.38	0	0	0	0	0	0	0	0	0	0	0	0	0	0	0	0	0	0	0
IM-762AN9	CACCGCGGTTAAACGAGAGGCCCTAGTTAATAATACACGGCGTAAAGGGTGGTTAAGGGAAGCACAATAATAAAGCCAAATGGCCCTTTGGCTGTCATACGCTTCTAGGTGTCCGAAGCCCAATATACGAAAGTAGCTTTAATAAAGCCCACCTGACCCCACGAAAGCTGAGAAA	Animalia	Chordata	Actinopterygii	Cypriniformes	Cyprinidae	Rutilus	Rutilus rutilus	Roach minnow	100	Target	Least Concern		0	0	0	0	0	0	0	0	0	0	0	0	0	0	0	0	0	0	0	0	0	0	0	0	0	0	0.09	0	0	0
IM-84JT35	CACCGCGGTTAAACGAGAGGCCCTAGTTAATAATACACGGCGTAAAGGGTGGTTAAGGAAAACATAACAATAAAGCCGAATGGCCCTTTGGCTGTCATACGCTTCTAGGTGTCCGAAGCCCAATATACGAAAGTAGCTTTAATAAAGTCCACCTGACCCCACGAAAGCTGAGAAA	Animalia	Chordata	Actinopterygii	Cypriniformes	Cyprinidae	Squalius	Squalius cephalus	European chub	100	Target	Least Concern		0	0	0	0	0	0	0	0	0	0	0	0	0	0	0	0	0	0	0	0	0	0.43	0	0	0	0	0	0	0	0
IM-D4340O	CACCGCGGTTATACGAGGGACCCGAGTTGATAGGCACGGCGTAAAGGGTGGTTAAGGAAAGCATAAATAAAGCCAAAGGGCCTCCCGGCCGTCATACGCTCCCGAGTGTCCGAAGCCCATAAACGAAAGTAGCTTTAGTACCGCCCACCTGACCCCACGAAAACTGAGAAA	Animalia	Chordata	Actinopterygii	Cypriniformes	Nemacheilidae	Barbatula	Barbatula barbatula	Stone loach	100	Target	Least Concern	There is lower support for this taxonomic identification as it is based on fewer than three matches to sequences in the reference database, and/or limited geographic occurrence records for the taxon.	0	0	0	0	0	0	0	0	0	0	0	0	0	0	0	0	0	1.49	0	0	0	0	0	0	0	0	0	0	0	0
IM-N9ON0P	CACCGCGGTTATACGAGAGGCCCTAGTTGATAATTGTCGGCGTAAAGAGTGGTTTAGAAAATAATTTAATAAAGCCGAACACCTCCTCAGTTGTTATACACATTTGAAGATATGAAGCCCTACCGCGAAAGCAGCTTTAAGTATCCTGAACCCACGACAGCTATGGTA	Animalia	Chordata	Actinopterygii	Esociformes	Esocidae	Esox	Esox lucius	Northern pike	100	Target	Least Concern		0	0.1	0	0	0	0	0	0	0	0	0	0	0	0	0	0	0	0	0	0	0	0	0	0	0	0	0.05	0	0	0
IM-Y439L8	CACCGCGGTTATACGAGAGGCCCAAATTGATGAAAAACGGCGTAAAGCGTGGTTAAGAAAATAAGAGAAAATATGGCCGAACAACTTCAAAGCAGTTATACGCATCCGAAGTCACGAAGAACAATCACGAAAGTTGCCCTAAAGCCTCCGATTCCACGAAAGCCATAAAA	Animalia	Chordata	Actinopterygii	Gadiformes	Gadidae	Merlangius	Merlangius merlangus	Whiting	100	Target	Least Concern		0	0	0	0	0	0	0	0	0	0	0	0	0.17	0	0	0	0	0	0	0	0	0	0	0	0	0	0	0	0	0
IM-795YS2	CACCGCGGTTATACGAGAGGCTCAAATTGATGAAAAACGGCGTAAAGCGTGGTTAAGAAAATAAGAGAAAATACGGCCGAACAACTTCAAAGCAGTTATACGCATCCGAAGTCACGAAGAACAATCACGAAAGTTGCCCTAAAATCTCCGATTCCACGAAAGCCATAAAA	Animalia	Chordata	Actinopterygii	Gadiformes	Gadidae	Pollachius	Pollachius pollachius	Pollack	100	Target	Least Concern		0.08	0	0	0	0	0	0	0	0.33	0	1.76	0	0	0	0	1.66	0	0	0	0	0	0	0	0	0	0	0	0	0	0.34
IM-293GS2	CACCGCGGTTATACGAGAGGCCCAAGTTGATGAAAAACGGCGTAAAGCGTGGTTAAGAAAATGATACAAATAGGGCCGAATAGCCTCAAAGCAGTTATACGCACTCGAGGCCACGAAGCACAGTCACGAAAGTGGCCCTACTAAAATTTGATCCCACGAAAACCATAAAA	Animalia	Chordata	Actinopterygii	Gadiformes	Gadidae	Raniceps	Raniceps raninus	Tadpole fish	100	Target	Least Concern	There is lower support for this taxonomic identification as it is based on fewer than three matches to sequences in the reference database, and/or limited geographic occurrence records for the taxon.	0	0	0	0	0	0	0	0	0	0	0	0	0	0	0	0	0	0	0	0	0	0	0	0	0	0	0	0	0	0
IM-U5JO0P	CACCGCGGTTATACGAGAGACCCTAATTGATAAAAACGGCGTAAAGCGTGGTTAAGAAAATAAAAAGATACGGCCGAACAGATTCAAAGCAGTTATACGCATTCGAAACAACGAAGACCAAGCACGAAAGTTGCCCTAAAAAACTCTGACCCCACGAAAGCCATAAAA	Animalia	Chordata	Actinopterygii	Gadiformes	Gadidae	Trisopterus	Trisopterus luscus	Whiting-pout	100	Target	Not found		0.47	0.38	1.47	0	0.28	4.32	0.07	3.11	0.79	1.17	1.82	0	0.22	0.41	0.04	0.03	0.53	0	1.44	0	0	0.28	2.75	0	2.06	0	0	0	2.28	4.17
IM-169S1P	CACCGCGGTTATACGAGAGACCCAAATTGATAAAAACGGCGTAAAGCGTGGTTAAGAAAACAAAAAGATACGGCCGAACAGATTCAAAGCAGTTATACGCATTCGAAACAACGAAGATCAAACACGAAGGTTGCCCTAAAAAACTCTGATTCCACGAAAGCCATAAAA	Animalia	Chordata	Actinopterygii	Gadiformes	Gadidae	Trisopterus	Trisopterus minutus	Poor cod	100	Target	Not found		0	0	0	0	0	0	0.57	0	0.04	0	0	0	0	1.69	0	0.1	0.66	0	0.76	0	0	0.16	0	0	0	0	0	0	1.09	0
IM-J2DJL0	CACCGCGGTTATACGAGAGGCCCAAGTTGATGAAATGCGGCGTAAAGAGTGGTTAAGAAAATTAAAGAATAAGGCCGAACAACCTCAAAGCAGTTATACGCATCCGAGGCCACGAAGTACAATTACGAAAGTAGCCCTAATGAAAATCTGACTCCACGAAAGCCATAAAA	Animalia	Chordata	Actinopterygii	Gadiformes	Lotidae	Ciliata	Ciliata mustela	Fivebeard rockling	100	Target	Least Concern		0	0.34	0.12	0	0.08	0	0	0.49	0	0	0	0	0	0	0	0.39	0.72	0	0	0	0	0	0	0	0	0.36	0	0	4.83	0.61
IM-F67VCT	CACCGCGGTTATACGAGAGGCCCAAGTTGATGAAACGCGGCGTAAAGAGTGGTTAAGAAAACTAAAAAATAAGGCCGAACAACCTCAGAGCAGTTATACGCATCCGAGGCCACGAAGTACAATTACGAAAGTAGCCCTAATAAAAATCTGACTCCACGAAAACCATAAAA	Animalia	Chordata	Actinopterygii	Gadiformes	Lotidae	Ciliata	Ciliata septentrionalis	Northern rockling	100	Target	Least Concern		0	0	0.16	0	0	0	0	0.14	0	0	0	0	0	0.28	0	0	0	0.29	0	0	0	0	0.25	1.79	0	0.41	0	0	0	0
IM-3693PA	CACCGCGGTTATACGAGAGGCCCAAGTTGATGAATTACGGCGTAAAGAGTGGTTAAGCTAAAATTAAAACTAAAGCCGAACACCCCCAAAGCTGTTATACGCATCCGGAGGTGAGAAGTTCAACCACGAAGGTGGCTTTATCTAACCTGAACCCACGAAAGCTACGGCA	Animalia	Chordata	Actinopterygii	Gasterosteiformes	Gasterosteidae	Gasterosteus	Gasterosteus aculeatus	Three-spined stickleback	100	Target	Least Concern		0	0	0	0	0	0	0	0	0	0	0	0	0	0	0	0	0	0	0	0	0	0	0	0	0	0	0.62	0	0	0
IM-8LKC65	CACCGCGGTTATACGAGAGGCCCAAGTTGATGAACATCGGCGTAAAGAGTGGTTAAGCTAAAATTAAAACTAAAGCCGAACGTCCCCAAAGCTGTTATACGCACCCGGGGGTAAGAAGTTCAACCACGAAGGTGGCTTTATTAAACCTGAACCCACGAAAGCTACGGCA	Animalia	Chordata	Actinopterygii	Gasterosteiformes	Gasterosteidae	Pungitius	Pungitius pungitius	Ninespine stickleback	100	Target	Least Concern		0	0	0	0	0	0	0	0	0	0	0	0	0	0	0	0	0	0	0	0	0	0	0	0	0	0	0.37	0	0	0
IM-1644YJ	AACCGCGGTTATACGAAAGGCCCAAGTTGACAAGCCATCGGCGTAAAGGGTGGTTAATAATATAAATAAACTAAAGCCGAATGCCTCTCAAACAGTTTAATGCCTAAGAGGTAAGAAGAACACTTACGAAAGTAGCTTTATTCTATTGACGCCACGAGAGCTGGGGTA	Animalia	Chordata	Actinopterygii	Gobiesociformes	Gobiesocidae	Apletodon	Apletodon dentatus	Small-headed clingfish	100	Target	Not found	There is lower support for this taxonomic identification as it is based on fewer than three matches to sequences in the reference database, and/or limited geographic occurrence records for the taxon.	0	1.1	0.63	0	0.25	0.34	0	0	0.17	0	0	0	0	0	0	1.73	0	0	0	0	0	0.26	0	0	0	0.97	0	0	8.7	0.42
IM-L1DLY9	CACCGCGGTTAGACGAGAGACCCAAGTTGACGAGCCCCCGGCGTAAAGAGTGGTTAAACTTTATTGACCTAAAGCCGAACATCCCCTAAGCAGTTATACGTATTCGGGGGTAAGAAAACCTCCTACGAAAGTAGCTTTATTCAGTTGATGCCACGAAGGTTGGGAAA	Animalia	Chordata	Actinopterygii	Gobiesociformes	Gobiesocidae	Diplecogaster	Diplecogaster bimaculata	Two-spotted clingfish	100	Target	Least Concern	There is lower support for this taxonomic identification as it is based on fewer than three matches to sequences in the reference database, and/or limited geographic occurrence records for the taxon.	0	0.09	0	2.76	0.68	3.01	0	0.3	10.08	2.83	0	0	2.71	3.35	0	3.14	7.56	9.24	18.79	5.29	3.17	1.38	0	1.89	11.87	0	2.7	0	2.4	2.14
IM-47ZG28	CACCGCGGTTATACGAGAGGCCCAAGCTGACAGCCCCCGGCGTAAAGAGTGGTTAAGTTAACCCCAATATGACTAAAGTCGAACGCCCCCAAGACCGTTATACGTGCTCGGAGGTATGAAGCCCAACTACGAAAGTGGCTTTAAAATGCCTGACCCCACGAAAGCTGTGAAA	Animalia	Chordata	Actinopterygii	Mugiliformes	Mugilidae	Chelon	Chelon auratus	Golden grey mullet	100	Target	Least Concern		0	0.73	0	0	0	0	0	0.2	0	0	0	0	1.98	0	0.45	0.42	0	0	0	0	0	0.47	16.41	0	0	0	0	0	5.04	2.91
IM-5RW243	CACCGCGGTTATACGAGAGGCCCAAGCTGACAGCCCCCGGCGTAAAGAGTGGTTAAGTTAACCCTAATGTGACTAAAGTCGAACGCCCCCAAGACCGTTATACGTGCTCGGAGGTATGAAGCCCAACTACGAAAGTGGCTTTAAAATACCTGACCCCACGAAAGCTGTGAAA	Animalia	Chordata	Actinopterygii	Mugiliformes	Mugilidae	Chelon	Chelon labrosus/Chelon ramada	Thicklip mullet/Thinlip mullet	100	Target	Least Concern (Chelon labrosus)/Least Concern (Chelon ramada)		0	5.65	0.22	0	0.25	0	0	4.13	0	0	2.32	0	0	0	3.4	2.39	0	0	0	0	0	0	0.6	0	0	0.35	0	0	1.58	1.69
IM-16B62K	CACCGCGGTTATACGAGAGGCCCAAGCTGATAGACCCCGGCGTAAAGAGTGGTTAGGGTAAACTTAAAACTAAAGCCGAACACCCTCACAGCTGTTATACGCACCCGAGAGCAAGAAGCCCAACTACGAAAGTGGCTTTACAACCCCTGAACCCACGAAAGCTATGACA	Animalia	Chordata	Actinopterygii	Perciformes	Ammodytidae	Ammodytes	Ammodytes tobianus	Small sandeel	100	Target	Data Deficient	There is lower support for this taxonomic identification as it is based on fewer than three matches to sequences in the reference database, and/or limited geographic occurrence records for the taxon.	0	0	0	0	0	0	0	0	0	0	0	0	0	0	0	0	0	0	0	0	0	0	0	0	0	0	0	0	0	0.5
IM-5C27P4	CACCGCGGTTATACGAGAGGCCCAAGCTGATAGACCCCGGCGTAAAGAGTGGTTAAGGTGAATATAAAACTAAGGCCGAACTCTCTCATGGCTGTTATACGCACCCGAGAGTAAGAAGATCAACTACGAAAGTGGCTTTACAACCCCTGAACCCACGAAAGCTAAGGAA	Animalia	Chordata	Actinopterygii	Perciformes	Ammodytidae	Ammodytes/Gymnammodytes	Ammodytes tobianus/Gymnammodytes semisquamatus	Small sandeel/Smooth sandeel	100	Target	Data Deficient (Ammodytes tobianus)/Least Concern (Gymnammodytes semisquamatus)	There is lower support for this taxonomic identification as it is based on fewer than three matches to sequences in the reference database, and/or limited geographic occurrence records for the taxon.	0	0	0	0	0	0	0.55	0	0	0	0	0	0	0	0	0	0	0	0	0	0	0	0	0	0	0	0	0	0	0
IM-110JF7	CACCGCGGTTATACGAGAGGCCCAAGCTGATAGACCCCGGCGTAAAGAGTGGTTAGGGTAAACTTAAAACTAAAGCCGAACACCCTCACAGCTGTTATACGCACCCGAGAGTAAGAAGCCCAACTACGAAAGTGGCTTTACAACCCCTGAACCCACGAAAGCTATGACA	Animalia	Chordata	Actinopterygii	Perciformes	Ammodytidae	Ammodytes/Hyperoplus	Ammodytes tobianus/Hyperoplus immaculatus	Small sandeel/Greater sand-eel	100	Target	Data Deficient (Ammodytes tobianus)/Not found (Hyperoplus immaculatus)	There is lower support for this taxonomic identification as it is based on fewer than three matches to sequences in the reference database, and/or limited geographic occurrence records for the taxon.	0	0	0	0	0	0	0	0	0	0	0	0	0	0.26	0.36	0	0	0	0	0	0	0	0	0	0	0	0	0	0	2.03
IM-2Y9H72	CACCGCGGTTATACGAGAGGCCCAAGCTGATAGACCCCGGCGTAAAGAGTGGTTAAGATAAACTTAAAACTAAAGCCGAACACCCTCACAGCTGTTATACGCACCCGAGAGTAAGAAGCCCAACTACGAAAGTGGCTTTACAACCCCTGAACCCACGAAAGCTATGACA	Animalia	Chordata	Actinopterygii	Perciformes	Ammodytidae					Target			0	0	0	0	0	0	0	0	0	0	0	0	0	0	5.06	0	0	1.26	0	0	0	0	0	0	0	0	0	0	0	0
IM-VW9490	CACCGCGGTTATACGAGAGACCCAAGCTGACAGCACCTCGGCGTAAAGAGTGGTTAAAATTTATATATCAGACTAAAGCCGAACGCCTCCCGGACTGTTATACGTTGTCGGAAGTCAGAAGACCTCTTACGAAAGTAGCTTTATAATATTGAATCCACGAAAGCTAAGACA	Animalia	Chordata	Actinopterygii	Perciformes	Blenniidae	Blennius	Blennius ocellaris	Butterfly blenny	100	Target	Least Concern		0	0	0	0	0	0	0	0	0	0	0	0	0	0.92	0	0.12	0.49	0	0	0	0	0	0	1.26	0	0	0	0	0	0
IM-L40O95	CACCGCGGTTAGACGTGTAGCCCAAGCTGACAGCCCTTCGGCGTGAGGCGTGGTTAATAACTCTATTACACTAAAGCCGAATGCTCCCCAAACTGTAATACGCTTCCGGGAGCTAGAAGCCCTATTACGAAAGTAGCTTTATAGTATTGAACCCACGAAAGCCAGGGTA	Animalia	Chordata	Actinopterygii	Perciformes	Blenniidae	Coryphoblennius	Coryphoblennius galerita	Montagu's blenny	100	Target	Least Concern	There is lower support for this taxonomic identification as it is based on fewer than three matches to sequences in the reference database, and/or limited geographic occurrence records for the taxon.	0	0	0	0	0	0	0	0	0	0	0	0	0	0	0	0	0	0	0	0	0	0	0	0	0	0	0	0	0.73	0
IM-6FSK1Z	CACCGCGGTTATACGGGTGGCCCAAGCTGACAGCCCTTCGGCGTAAAGCGTGGTTAATAGCTCTATTATACTAAAGCCGAATGCCCCCTAAGCTGTAATACGCTCTTGGGTGCTAGAAGCCCTATTACGAAAGTAGCTTTATAGTATTGAACCCACGAAAGCTAGGATA	Animalia	Chordata	Actinopterygii	Perciformes	Blenniidae	Lipophrys	Lipophrys pholis	Shanny	100	Target	Least Concern		0	0	0	0	0	0	0	0	0	0	0	0	0	0	0.19	0	0	0	0	0	0	0	0	0	0	0	0	0	1.09	0
IM-R1759Z	CACCGCGGTTATACGAGCAGCCCGAGCTGACAGCACCTCGGCGTAAAGCGTGGTTATAATTAAAGTAAATTAAAGCCGAATGTTCCCTAGACTGTTATACGCGTTCGAGAGCTAGAAGCCCCCCTACGAAAGTAGCTTTATACTATTGAATCCACGAAAGCTAAGACA	Animalia	Chordata	Actinopterygii	Perciformes	Blenniidae	Parablennius	Parablennius gattorugine	Tompot blenny	100	Target	Least Concern	There is lower support for this taxonomic identification as it is based on fewer than three matches to sequences in the reference database, and/or limited geographic occurrence records for the taxon.	0.04	0.04	0	0.03	0	0	0	0	0.06	0	0.06	0	0	0.22	0.11	0.15	0.21	0.47	0.03	9.8	0	0.05	0	0	0.15	0.63	1.57	0	1.12	1.52
IM-5W871B	CGCCGCGGTTATACGCAAGGCCCAAATTGATAAAGACGGCGTAAAGGGTGGTTAAGCAAATAATAAGATAAGGTAGAACTCACCGTTCAGCTGTTTAAAGCTAAACGAAGAAGAACCCCATAAACGAAAGTTACCTTAAAATGTTGAATCCACGAAAGCTAGGGTA	Animalia	Chordata	Actinopterygii	Perciformes	Callionymidae	Callionymus	Callionymus lyra	Dragonet	100	Target	Least Concern		0	0.04	0.04	2.23	0	3.91	0	0.16	0.17	0.4	1.85	0	1.77	0.16	0	0.17	2.22	0.68	0.7	4.79	6.47	0.27	0	0	3.37	0	1.68	0	0.57	0.86
IM-19YS90	CACCGCGGTTATACGAGAGGCTCAAGTTGACAGACAACGGCGTAAAGAGTGGTTAAGGAAAACATTCAACTAAAGCGGAACCCCCTCACTGCTGTTATACGCTTCCGAGGGAATGAACCCCAACTACGAAGGTGGCTTTATATTAACCTGAACCCACGAAAGCTAAGAAA	Animalia	Chordata	Actinopterygii	Perciformes	Carangidae	Trachurus	Trachurus trachurus	Atlantic horse mackerel	100	Target	Vulnerable		15.88	2.36	47.48	1.79	2.58	14.85	3.17	2.81	15.47	9.73	5.19	22.55	6.67	9.91	0.67	4.46	16.91	13.14	10.92	6.09	27.59	3.73	2.1	0	1.91	7.28	19.4	0	22.68	3.38
IM-3370SE	CACCGCGGTTATACGAGGGGCCCGTGTTGACACACACCGGCGTAAAGAGTGGTTAATAGAGTTTTTAACTAAGGTCGAACATCTTCAAGGCTGTTATACGCACCCGAAGACAGGAAGTGCCCCCACGAAAGTGGCCTTAAATAATATGAATCCACGAAAGCTAGGGAA	Animalia	Chordata	Actinopterygii	Perciformes	Gobiidae	Aphia	Aphia minuta	Transparent goby	100	Target	Not found		0.4	0	1.69	0	2.82	0.98	0	13.74	6.45	0	16.06	0	0	0	0.11	0.99	0	0	0	0	0	0	0	0	0	1.4	0	0	0	0
IM-18J10C	CACCGCGGTTATACGAGGGACCCAAGTTGACAGAAACCGGCGTAAAGAGTGGTTAATATAATATAAACTAAAGCAATACACCCTCAAAGCTGTTATAAGCTCCCGAGGGCAGGAGTAGCTTTCACGAAAGTGGCTTTAATCAATATGAATCCACGAGAACTAGGGAA	Animalia	Chordata	Actinopterygii	Perciformes	Gobiidae	Gobius	Gobius niger	Black goby	100	Target	Least Concern		0	0.04	0.18	0	0.1	0.06	0	0.39	0.21	0.11	0.21	0	0	0.18	0	0	0.03	0	0	0	0	0	0	0.4	0.42	0	0.26	0	0	0.43
IM-NNYY85	CACCGCGGTTATACGAGAGGCCCAAGTTGACGAAAATCGGCGTAAAGCGTGGTTAATGAGACCATAACTAAAGCCGAACGCCCTCAAGGCTGTTATACGCCCCCGAAGACAGGAAGTCCCGTCACGAAAGTAGCTTTAACCATCATGAACCCACGAGAGCTAGGGAA	Animalia	Chordata	Actinopterygii	Perciformes	Gobiidae	Gobius	Gobius paganellus	Rock goby	100	Target	Least Concern		0	4.36	5.34	16.05	19.61	14.08	1.5	17.16	26.05	6.4	6.35	0.81	7.58	3.99	6.9	22.62	0.69	0.59	1.86	4.34	0	0	7.06	0	3.75	17.11	0	0	2.55	11.2
IM-5VE212	CACCGCGGTTATACGAGAGGCCCAAGTTGACGGATGCCGGCGTAAAATGTGGTTAATTTACAGTATTACACTAAAGCAAAACACCTTCTAAGCTGTTATATGCTCTCGAAGACAGGAGGCCCCTTTACGAAAGTAGCTTTAAGCAATATGACCCCACGAAAGCTAGGGAA	Animalia	Chordata	Actinopterygii	Perciformes	Gobiidae	Gobiusculus	Gobiusculus flavescens	Two-spotted goby	100	Target	Least Concern	There is lower support for this taxonomic identification as it is based on fewer than three matches to sequences in the reference database, and/or limited geographic occurrence records for the taxon.	0	0	0.77	0	0.28	0.34	0	0	0	0	2.48	0	0	0.69	0.47	0	0	0	0	0	0	0	0.36	0	0	0	0	0	0	0.12
IM-J2B2VS	CACCGCGGTTATACGAGAGGCCCAAGTTGATGGATGCCGGCGTAAAATGTGGTTAATTTACAGTATTACACTAAAGCGAAACACCTTCTAAGCTGTTATATGCTTTCGAAGGCAGGAGCCCCTCTTACGAAAGTAGCTTTAAACGATATGACCCCACGAAAGCTAGGGAA	Animalia	Chordata	Actinopterygii	Perciformes	Gobiidae	Pomatoschistus	Pomatoschistus microps	Common goby	100	Target	Least Concern		0	0	0	0	0.16	0	0	0	0	0	0	0	0	0	0	0	0	0	0	0	0	0	0	0	0	0	0	0	0	1.89
IM-T762F4	CACCGCGGTTATACGAGAGGCCCAAGTTGATGGATGCCGGCGTAAAATGTGGTTAATTTACAGTATTACACTAAAGCAAAACACCTTCTAAGCTGTTATATGCTCTCGAAGACAGGAGGCCCTTTTACGAAAGTAGCTTTAAATGGTATGACCCCACGAAAGCTAGGAAA	Animalia	Chordata	Actinopterygii	Perciformes	Gobiidae	Pomatoschistus	Pomatoschistus minutus	Sand goby	100	Target	Least Concern		5.1	0.68	0	0	0	0	1.31	0	0	0	0	0	0.71	0.03	0.52	0	0	0	0	0	0	0	2.32	0	0	0	0	0	0	0.71
IM-2R97A4	CACCGCGGTTATACGAGAGGCCCAAGTTGATGGATGCCGGCGTAAAATGTGGTTAATTTACATTGTTGCACTAAAGCAAAACACCTTCTAAGCTGTTATATGCTCTCGAAGACAGGAAGCCCTTTTACGAAAGTAGCTTTAAATAGTATGACCCACGAAAGCTAGGGAA	Animalia	Chordata	Actinopterygii	Perciformes	Gobiidae	Pomatoschistus	Pomatoschistus pictus	Painted goby	100	Target	Least Concern		0.34	0.09	0.11	1.65	0	0	15.96	0	0.63	4.03	4.46	0	4.89	1.48	0.63	1.18	5.59	1.29	20.18	14.53	4.59	0	1.93	3.23	0.46	0	2.68	0	0	2.12
IM-68AF2S	CACCGCGGTTATACGAGAGGCCCAAGTTGATAAATGCCGGCGTAAAAAGTGGTTAGTACTATATTTTACTAAAGCCAAACATCTTCAAAACTGTCATACGTTCTCGAAGACAGGAAGCTCTTCTACGAAAGTGGCTTTAAATTAGACACACCACGAAAGCTAGGAAA	Animalia	Chordata	Actinopterygii	Perciformes	Gobiidae					Target			0	0	0	0	0	0	0	0	0	0	0	0	0	0	0	0	0	0	0	0	0	0	0	0	0	0	0.23	0	0	0
IM-88K8P5	CACCGCGGTTATACGAGAGGCCCAAGTTGATAACCACCGGCGTAAAGAGTGGTTAGGGCAGACTATTAAACTAAAGCCGAACATCTTCAAAGCTGTTATACGCATACGAAGAACAGAAACACAACCACGAAAGTGGCTTTACCTCACCTGACCCCACGAGAGCTATGACA	Animalia	Chordata	Actinopterygii	Perciformes	Labridae	Ctenolabrus	Ctenolabrus rupestris	Goldsinny wrasse	100	Target	Least Concern		0	0	0	0	0.91	0.36	1.3	0.64	2.15	0.45	0.69	0	1.86	1.64	0	0.17	7.22	0	0.96	0	0	0	0	0	0	0	0	0	0.44	0.36
IM-Y05C25	CACCGCGGTTATACGAAAGACCCAAGTTGATAATCACCGGCGTAAAGAGTGGTTAAGATAAACCCCCAAACTAAAGCCGAACATCTTCAAAGCTGTTATACGCACACGAAGAAAAGAAACCCAACCACGAAAGTGGCTTTATAATATCTGACCCCACGAAAGCTATGTCA	Animalia	Chordata	Actinopterygii	Perciformes	Labridae	Labrus	Labrus bergylta/Labrus merula	Ballan wrasse/Brown wrasse	100	Target	Least Concern (Labrus bergylta)/Least Concern (Labrus merula)	There is lower support for this taxonomic identification as it is based on fewer than three matches to sequences in the reference database, and/or limited geographic occurrence records for the taxon.	0.42	0	0	0.59	0	7.34	0.44	1.18	10.18	1.23	2.81	0	0.68	1.66	0.58	2.99	1.99	0.52	1.04	0	0	0	1.25	0	2.85	0.68	0	0	16.02	23.02
IM-D53V08	CACCGCGGTTATACGAAAGACCCAAGTTGATAGTCACCGGCGTAAAGAGTGGTTAAGATAAACCCACAAACTAAAGCCGAACATCTTCAAAGCTGTTATACGCACACGAAGAAAGGAAATCCAACCACGAAAGTGGCTTTATATCATCTGACCCCACGAAAGCTATGATA	Animalia	Chordata	Actinopterygii	Perciformes	Labridae	Labrus	Labrus mixtus	Cuckoo wrasse	99.41	Target	Least Concern		0	0	0	0	0	0	0	0	0	0	0	0	0	0	0	0	0.55	0	0	0	0	0	0	0	0	0	0	0	0	0
IM-U84E00	CACCGCGGTTATACGTGAGGCCCAAGTTGATAAACATCGGCGTAAAGGGTGGTTAGGAGAAAAAACGAAACTAAAGCCAAACGCCTTCAGAGCTGTTATACGCCCACGAAGAGCAGAGACACAACCACGAAAGTGGCTTTATTTGATCTGACCCCACGAAAGCTAGGGCA	Animalia	Chordata	Actinopterygii	Perciformes	Labridae	Symphodus	Symphodus bailloni	Baillon's wrasse	100	Target	Least Concern		0	0	0.93	0.9	1.27	0	0	2.69	1.18	0	0	0	0.99	0	1.09	0	2.58	0	0	0	0	0	2.16	0	3.35	1.43	0	0	0	2.3
IM-94R2E7	CACCGCGGTTATACGAGAGGCCCAAGTTGATAAATACCGGCGTAAAGAGTGGTTAGAGAAGAAACTAAACTAAAGCCAAACGCCTTCAGAGCTGTTATACGCTTACGAAGAGCAGAGACACAACCACGAAAGTGGCTTTACTTAACCTGACCCCACGAAAGCTAGGGCA	Animalia	Chordata	Actinopterygii	Perciformes	Labridae	Symphodus	Symphodus melops	Corkwing wrasse	100	Target	Least Concern		0	0	0.58	0	7.38	0	0.06	2.45	1.56	0.43	1.44	0	0	0	0.79	9.66	0	0.98	0	0	0	0	0	0	0	1.31	0.14	0	2.4	2.17
IM-M34G72	CACCGCGGTTAAACGGGAGGCTCAAGTTGATAGACACCGGCGTAAAGCGTGGTTAAGGGCCCAACTTTTACACTAAAGCCGAACGCTATCAGAGCAGTGATACGCACCGAAAGTAAGAAGATCAATTACGAAAGTAGCTTTATTTAAACCTGACCCCACGAAAGCTAAGGCA	Animalia	Chordata	Actinopterygii	Perciformes	Moronidae	Dicentrarchus	Dicentrarchus labrax	European seabass	100	Target	Least Concern		3.56	22.78	8.17	1.28	19.01	1.79	0.51	9.06	0	0.03	22.98	1.69	1.09	1	38.25	20.93	8.41	1.43	1.5	3.01	0	0	11.55	0	2.94	11.67	6.53	0	21.41	13.45
IM-G01N90	CACCGCGGTTATACGAGGGGCCCAAGTTGATAGATAACGGCGTAAAGGGTGGTTAGGGAACATCATATAGTAAAGCCGAACGTCTTCAATGTTGTTATAAGCTCTCGAAGATTGGAAGCCCCACCACGAAAGTGGCTTTACCGCTCCTGAACCCACGAAAGCCAGGGAA	Animalia	Chordata	Actinopterygii	Perciformes	Mullidae	Mullus	Mullus surmuletus	Striped red mullet	100	Target	Least Concern		0	4.92	0.35	0.42	0.44	0	1.39	0.11	0	0	0	0	1.14	0	2.9	0	0	0	0	0	1.23	0	1.58	0	0	0.86	1.71	0	0	0.23
IM-I6FU1D	CACCGCGGTTATACGAGAGGCCCAAGCTGATAGATATCGGCGTAAAGCGTGGTTAAGATTTTAATATAAACTAAAGCCGAACACCTTCAAAGCTGTTATACGCACCCGAAGGTAAGAAGTTCAACCACGAAAGTGGCTTTATAACCCCTGAACCCACGAAAGCTACGACA	Animalia	Chordata	Actinopterygii	Perciformes	Percidae	Gymnocephalus	Gymnocephalus cernua	Ruffe	100	Target	Least Concern		0	0	0	0	0	0	0	0	0	0	0	0	0	0	0	0	0	0	0	0	0	0	0	0	0	0	0.2	0	0	0
IM-X8JMR5	CACCGCGGTTATACGAGAGGCCCAAGTTGACAGACATCGGCGTAAAGAGTGGTTAAGTTAAAATTGTACTAAAGCCGAACATCCTCCAGGCTGTTATACGCATCCGAAGATAAGAAGTTCAACCACGAAGGTAGCTTTATTTAATCTGAACCCACGAAAGCTACGGCA	Animalia	Chordata	Actinopterygii	Perciformes	Pholidae	Pholis	Pholis gunnellus	Rock gunnel	100	Target	Not found		0	0	0	0	0	0	0	0	0	0	0	0	0	0	0	0.58	0	0	0	0	0	0	0	0	0	0	0	0	0	0
IM-7GW311	CACCGCGGTTATACGAGAGGCCCAAGTTGACAGACACCGGCGTAAAGCGTGGTTAAGGTAAATTAAAACTAAAGCCGAACACCTTCAGGGCAGTTATACGCATCCGAAGGCACGAAGCCCCACCACGAAAGTGGCTTTATGATCCCTGACCCCACGAAAGCTATGACA	Animalia	Chordata	Actinopterygii	Perciformes	Scombridae	Sarda	Sarda sarda	Atlantic bonito	100	Target	Least Concern	There is lower support for this taxonomic identification as it is based on fewer than three matches to sequences in the reference database, and/or limited geographic occurrence records for the taxon.	0	0	0	0	0	0	0	0	0	0	0	0	0	0	0	0	0	0	0	0	0	0	0	0	0	0	0	0	0	0
IM-4N112O	CACCGCGGTTATACGATAGGCCCAAGTTGACAGACCCCGGCGTAAAGCGTGGTTAGGGAAAACTCAAAACTAAAGCCGAATATCTTCAGGGCAGTTATACGCTTCCGAAGACACGAAGCCCTTCCACGAAAGTGACTTTATTACCCCCGACCCCACGAAAGCTAGGACA	Animalia	Chordata	Actinopterygii	Perciformes	Scombridae	Scomber	Scomber japonicus	Chub mackerel	100	Target	Least Concern	There is lower support for this taxonomic identification as it is based on fewer than three matches to sequences in the reference database, and/or limited geographic occurrence records for the taxon.	0	0	0	0	0	0	0	0	0	0	0	0	0	0	0	0	0	0	0.4	0	0	0	0	0	0	0	0	0	0	0
IM-LR6159	CACCGCGGTTATACGATAGGCCCAAGTTGACAGACCCCGGCGTAAAGCGTGGTTAGGGAAAATTTAAAACTAAAGCCGAACACCTTCAGGGCAGTCATACGCTTCCGAAGGCACGAAGCCCCTCCACGAAAGTGGCTTTACTACCCCCGACCCCACGAAAGCTAGGACA	Animalia	Chordata	Actinopterygii	Perciformes	Scombridae	Scomber	Scomber scombrus	Atlantic mackerel	100	Target	Least Concern		67.28	1.7	18.89	25.87	3.08	25.53	7.38	32.76	13.09	31.06	0.82	33.85	33.53	6.21	2.25	3.23	10.06	11.71	23.57	14.53	32.1	19.08	5.33	6.09	4.31	1.49	5.12	0	0	0.21
IM-V5K222	CACCGCGGTTATACGGGAGGCCCAAGTTGTTAGAAGTCGGCGTAAAGGGTGGTTAAGAACAAGCTTAAAATTAAAGCCGAACACCTTCCGAGCTGTTATACGCATCCGAAGGTAAGAAGCTCAATTACGAAAGTAGCTTTATAATTTCTGAACCCACGAAAGCTAGGACA	Animalia	Chordata	Actinopterygii	Perciformes	Sparidae	Sparus	Sparus aurata	Gilthead seabream	100	Target	Least Concern		0	0	0	0	0.33	0	0	0	0	0	0	0	0	0	3.71	0	0	0	0	0	0	0	0	0	0	0	0	0	0	0.06
IM-8Y88Z1	CACCGCGGTTATACGGGAGGCCCAAGTTGTTAGAAGTCGGCGTAAAGGGTGGTTAAGAGCAAACTTAAAATTAAAGCCGAACACCTTCCAAGCTGTTATACGCCTCCGGAGGCAAGAAGCTCAATTACGAAAGTAGCTTTATATTTTCTGAACCCACGAAAGCTAAGACA	Animalia	Chordata	Actinopterygii	Perciformes	Sparidae	Spondyliosoma	Spondyliosoma cantharus	Black seabream	100	Target	Least Concern		4.35	45.91	9.18	26.49	26.04	16.68	15.96	5.36	4.01	2.94	18.82	22.41	13.19	10.25	26.32	11.53	6.29	1.88	2.6	9.16	8.48	17.52	31.41	30.55	23.35	35.91	38.22	100	0.9	7.36
IM-QTA38I	CACCGCGGTTATACGAGAGGCCCAAGTTGATAAACATCAGCGTAAAGCGTGGTTAAGAAGAAATCAAAATTAAAGCCGAACACTCTCAGTTAACTGTTATACGATACACCGAGAGTTAGAAGCACACCCACGAAAGTGACTTTAATATAAACTGAACCCACGAAAGCTAAGATA	Animalia	Chordata	Actinopterygii	Perciformes	Trachinidae	Echiichthys	Echiichthys vipera	Lesser weever	100	Target	Not found		0	0	0	0	0	0	0	0	0	0	0	0	0	0	0	0	0	0.49	0	0	0	0	0	0	0	0	0	0	0	0
IM-671BU9	CACCGCGGTTATACGAGAGGCCCAAGTTGACAAACAACGGCGTAAAGAGTGGTTAGGGGATTTACTAAACTAGAGCCGAACGCTTTCAAAGCTGTTATACGCACCCGAAAGTATGAAACCCAATTACGAAAGTAGCTCTACTTATCCTGAACCCACGAAAGCTAAGAAA	Animalia	Chordata	Actinopterygii	Pleuronectiformes	Pleuronectidae	Limanda	Limanda limanda	Common dab	100	Target	Least Concern		0	0	0	0	0	0	0	0	0	0	0	0	0	0	0	0	0	0	0	0	0	0	1.49	4.49	0	0	0	0	0	0
IM-3F88Y4	CACCGCGGTTATACGAGAGGCCCAAGTTGACAAACAACGGCGTAAAGAGTGGTTAGGGAATTTACTAAACTAGAGCCGAACGCTTTCAAAGCTGTTATACGCACCCGAAAGTATGAAACCCAATTACGAAAGTAGCTCTACCTATCCTGAACCCACGAAAGCTAAGGAA	Animalia	Chordata	Actinopterygii	Pleuronectiformes	Pleuronectidae	Pleuronectes	Pleuronectes platessa	European plaice	100	Target	Least Concern		1.56	1.09	0	5.06	0.17	0.66	11.11	0	2.84	4.48	0	5.32	0.5	0.66	0.08	0	0.79	4.37	3.92	12.69	0	2.11	2.22	0.86	11.29	0	0	0	0	0
IM-24OM69	CACCGCGGTTAGACGAGAGGCCCAAGTGGATAGACAACGGCGTAAAGGGTGGTTAGGGGTCACAACAAACTAAAGCTGAATGCTCTCAAGACTGTTATATGCGTTCGAGACTTTGAAACCCAACTACGAAAGTGGCTTTACTAGACCTGAACCCACGAAAGCTAAGGAA	Animalia	Chordata	Actinopterygii	Pleuronectiformes	Scophthalmidae	Scophthalmus	Scophthalmus maximus	Turbot	100	Target	Least Concern	There is lower support for this taxonomic identification as it is based on fewer than three matches to sequences in the reference database, and/or limited geographic occurrence records for the taxon.	0	0	0	0	0	0	0	0	0	0	0	0	0	2.94	0	0	0	0	0	0	0	1.09	0	0	0	0	0	0	0	0
IM-U869S3	CACCGCGGTTAGACGAGAGGCCCAAGTTGATGGGCAACGGCGTAAAGGGTGGTTAGGGGTCACAATAAACTAAAGCTGAATGCTCTCAAGACTGTTATATGTGTTCGAGAGTTTGAAACCCAACTACGAAAGTGGCTTTACTAGACCTGAGTCCACGAAAGCTAAGGAA	Animalia	Chordata	Actinopterygii	Pleuronectiformes	Scophthalmidae	Scophthalmus	Scophthalmus rhombus	Brill	99.41	Target	Least Concern	There is lower support for this taxonomic identification as it is based on fewer than three matches to sequences in the reference database, and/or limited geographic occurrence records for the taxon.	0	0	0	0	0	0	0	0	0	0	0	0	0	0	0.3	0.23	0	2.23	0	0	0	0	0	0	0	0	0	0	0	0
IM-1Y06L1	CACCGCGGTTAGACGAGAGGCTCAAGCTGATAGATAGCGGCGTAAAGAGTGGTTAAGGGCTGCAACAAACTAAAGCTGAATGCTCTCAAGACTGTTATACGTGTTCGAGAGTTCGAAACCCAACTACGAAAGTGGCTTTATTAAACCCGACCCCACGAAAGCTAAGGAA	Animalia	Chordata	Actinopterygii	Pleuronectiformes	Scophthalmidae	Zeugopterus	Zeugopterus punctatus	Topknot	100	Target	Least Concern	There is lower support for this taxonomic identification as it is based on fewer than three matches to sequences in the reference database, and/or limited geographic occurrence records for the taxon.	0	0	0	0	0	0	0	0	0	0	0	0	0	0	0	0	0	0	0	0	0	0	0	0	0	0	0	0	0	0
IM-38LV07	CACCGCGGTGAGACGAGAGGCTCAAGTTGACAAGTACGGCACAAAGAGTGGTTAGGAGACTAAAAAGACTAAAGTCAAACGCTTCCTTAGCTGTTATACGCACCCGAAAGTATGAAGCCCAACTACGAAAGTAACTTTAATCCCCCTGAGCCCACGAAAGCTAAGAAA	Animalia	Chordata	Actinopterygii	Pleuronectiformes	Soleidae	Buglossidium	Buglossidium luteum	Solenette	100	Target	Least Concern		0	0	0	0	0	0	0	0	0	0	0	0	0	0	0	0	0	0	0	0	0	0	0	0	0	0	0	0	0	0
IM-I70TL3	CACCGCGGTGAGACGAGAGGCTCAAGTTGACAAATACGGCACAAAGCGTGGTTAAGGAAATTTTTTAACTAAAGTCCAACGCTTCCAAAGCTGTTATACGCATTCGAAAGTATGAAGCCCAACTACGAAAGTAACTTTAACACCCCTGAACCCACGAAAGCTAAGAAA	Animalia	Chordata	Actinopterygii	Pleuronectiformes	Soleidae	Pegusa	Pegusa lascaris	Sand sole	100	Target	Least Concern	There is lower support for this taxonomic identification as it is based on fewer than three matches to sequences in the reference database, and/or limited geographic occurrence records for the taxon.	0	0	0	0	0	0	0	0	0	0	0	0	0	0	0	0	0	0.45	0.63	0	0	0	0	0	0	0	0	0	0	0
IM-4247KA	CACCGCGGTGAGACGAGAGGCTCAAGTTGACAAACACGGCACAAAGCGTGGTTAAGGAATTTTACAGACTAAAGTTAAACGCTTCCAAAGCTGTTATACGCACTCGAAAGTATGAAATTCAACCACGAAAGTAACTTTAACACCCCTGAACCCACGAAAGCTAAGGAA	Animalia	Chordata	Actinopterygii	Pleuronectiformes	Soleidae	Solea	Solea solea	Common sole	100	Target	Data Deficient		0.53	0	0	0	0	0	0.09	0	0	0	0	0	0	0.89	0.45	0	0	2.12	0	4	0	0	0	1.37	2.85	0	0	0	0	0
IM-2RZ812	CACCGCGGTTATACGAGAGGCCCTAGTTGATAACTACCGGCGTAAAGAGTGGTTACGGAAAAATATTTAATAAAGCCGAACACCCCCTCAGCCGTCATACGCACCTGGGGGCACGAAGATCTACTACGAAAGCAGCTTTAATTATACCTGAACCCACGACAGCTACGACA	Animalia	Chordata	Actinopterygii	Salmoniformes	Salmonidae	Salmo	Salmo salar	Atlantic salmon	100	Target	Lower Risk/least concern		0	0	0	0	0	0	0	0	0	0	0	0	6.58	0	0	0	0	0	0	0	0	0	0	0	0	0	0	0	0	0
IM-5ERK9Y	CACCGCGGTTATACGAGAGGCCCAAGTTGACAAACACCGGCGTAAAGCGTGGTTAAGTTAAAAATCCTACTAAAGCCAAACATCTTCAAGACTGTTATACGTAACCGAAGACAGGAAGTTCAACCACGAAAGTCGCTTTATCTGATCTGAATCCACGAAAGCTAAGGAA	Animalia	Chordata	Actinopterygii	Scorpaeniformes	Cottidae	Cottus	Cottus gobio/Cottus perifretum	European bullhead/Chabot fluviatile	100	Target	Least Concern (Cottus gobio)/Least Concern (Cottus perifretum)	There is lower support for this taxonomic identification as it is based on fewer than three matches to sequences in the reference database, and/or limited geographic occurrence records for the taxon.	0	0	0	0	0	0	0	0	0	0	0	0	0	0	0	0	0	0	0	0	0	0	0	0	0	0	0.11	0	0	0
IM-BJK85A	CACCGCGGTTATACGAGAGGCCCAAGTTGACAAACACCGGCGTAAAGCGTGGTTAAGAAAAAACTCATACTAAAGCCAAACATCTTCCAGGCTGTTATACGCAACTGAAGGTTGGAAGTTCAACCACGAAAGTGGCTTTACCTCATCTGAGCCCACGAAAGCTAAGGAA	Animalia	Chordata	Actinopterygii	Scorpaeniformes	Cottidae	Micrenophrys	Micrenophrys lilljeborgii	Norway bullhead	100	Target	Least Concern	There is lower support for this taxonomic identification as it is based on fewer than three matches to sequences in the reference database, and/or limited geographic occurrence records for the taxon.	0	0	0	0	0	0	0	0	0	0.38	0	0	0	0	0	0	0	0	0	0	0	0	0	0	0	0	0	0	0.76	0
IM-K0H647	CACCGCGGTTATACGAGAGGCCCAAGTTGACAAACACCGGCGTAAAGCGTGGTTAGGGAAAACTCACACTAAAGCCAAACATCTTCCAGGCTGTTATACGCAACTGAAGATAGGAAGTTCAACCACGAAAGTGGCTTTACCAGACCTGAATCCACGAAAGCTAAGGAA	Animalia	Chordata	Actinopterygii	Scorpaeniformes	Cottidae	Taurulus	Taurulus bubalis	Longspined bullhead	100	Target	Least Concern		0	2.16	2.05	0	5.99	3.62	0	0	0	0	1.9	0	0	0	0.38	5.84	2.48	1.4	0	0	0	0	2.33	0	0	9.29	3.17	0	2.16	11.22
IM-SQ5312	CACCGCGGTTATACGAGAGGCCCAAGTTGAAAGACACCGGCGTAAAGCGTGGTTAAACTAAAATTTAAATTAAAGTTAAACATCTTCAAGACTGTTATACGTACCCGAAGGCAGGAACCCCAATTACGAAAGTAACTTTATATAAGCTGAACCCACGAAAGCTATAGCA	Animalia	Chordata	Actinopterygii	Scorpaeniformes	Liparidae	Liparis	Liparis montagui	Montagu's sea snail	99.41	Target	Least Concern	There is lower support for this taxonomic identification as it is based on fewer than three matches to sequences in the reference database, and/or limited geographic occurrence records for the taxon.	0	0	0	0.18	0	0	0	0	0	0	0	0	0	0	0.09	0.16	0	0	0	0	0	0	0	0	0	0	0	0	0	0
IM-7OH057	CACCGCGGTTATACGAGAGGCCCAAGTTGACAGTCACCGGCGTAAAGAGTGGTTAAAGAATGATTAAAACTAAAGCCGAACACCTTCAAGGCAGTTATACGCACCCGAAGGTTAGAAGCCCAACTACGAAAGTGGCTTTATCTTTCCTGAACCCACGAGAGCTACGGCA	Animalia	Chordata	Actinopterygii	Scorpaeniformes	Triglidae					Target			0	0	0	0	0	0	0	0	1.07	0.4	0	0	0	0	0.94	0	0	0	0.66	0	0	0.5	0	0	0	0	0	0	0	0
IM-M6616O	CACCGCGGTTAGACGAGAGACCCAAGTTGACATCAAACGGCGTAAAGAGTGGTTAAGAACCTTCCAAACTAAAGCTAAACCCCCTCCTGGCCGTTATACGCATCCGAAAGGGTGAGACACCACTACAAAAGTAGCTTTATAATTACCTGACTCCACGACAGTTAAGAAA	Animalia	Chordata	Actinopterygii	Stomiiformes	Sternoptychidae	Maurolicus	Maurolicus muelleri	Pearlsides	100	Target	Least Concern	There is lower support for this taxonomic identification as it is based on fewer than three matches to sequences in the reference database, and/or limited geographic occurrence records for the taxon.	0	0	0	0	0	0	0	0	0	0	0	0	0	0	0	0	0	0	0	3.87	0	0	0	0	0	0	0	0	0	0
IM-7K87Y1	CACCGCGGTTATACGAGAGACTCAAGCTGACAGAAATCGGCGTAAAGAGTGGTTAGAAAAACAAGACACTAAAGCTGAACACTTTTTTAGCCGTTTAATGCTTACGAAAGCTAGAAATCCTATTACGAAAGTAGCTTTAACTCCTTGACTCCACGAAAGCTATGAAA	Animalia	Chordata	Actinopterygii	Syngnathiformes	Syngnathidae	Nerophis	Nerophis lumbriciformis	Worm pipefish	100	Target	Least Concern		0	0	0	0	0	0	0	0	0	0	0	0	0	0	0	0.36	0	0	0	0	0	0	0	0	0	0	0	0	0	0
IM-6E300F	CACCGCGGTTATACGAGAGGCCCAAGCTGACAGAAACCGGCGTAAAGAGTGGTTAGGGATTCCTTAAACTAAAGCCAAACATTTTCCAAGCTGTTATACGCATCCGAAAGTATGAAAACCTTCTACGAAAGTGGCTCTAATACTCTGACTCCACGAAAGTTATGGAA	Animalia	Chordata	Actinopterygii	Syngnathiformes	Syngnathidae	Syngnathus	Syngnathus acus	Greater pipefish	100	Target	Least Concern		0	0	0	0	0	0	0	0	0	0	0	0	0	0	0	0.16	0	0	0	0	0	0	0	0	0	0	0	0	0	0
IM-43JR39	CACCGCGGTTATACGAGAGGCCCAAGCTGACAGAAGCCGGCGTAAAGAGTGGTTAGGAAGTTCTTAAACTAGAGCCAAACATTTTCCAGGCTGTTATACGCATCCGAAAATATGAAAATCTTCTACGAAAGTGGCTTTAATCATCTGACTCCACGAAAGTTACGAAA	Animalia	Chordata	Actinopterygii	Syngnathiformes	Syngnathidae	Syngnathus	Syngnathus rostellatus	Nilsson's pipefish	99.4	Target	Least Concern		0	0	0	0	0	0	0	0	0	0	0	0	0	0	0	0	0	0	0	0	0	0	0	0	0	0	0	0	0	0
IM-R81C44	CACCGCGGTTATACGAGAGGCCCAAGCTGACAGAAACCGGCGTAGAGAGTGGTTAGGGGATCCTTAAACTAAAGCCAAACATTTTCCAAGCTGTTATACGCATCCGAAAATATGAAAATCATCTACGAAAGTGGCTTTAATGGTCTGACTCCACGAAAGTTATGAAA	Animalia	Chordata	Actinopterygii	Syngnathiformes	Syngnathidae	Syngnathus	Syngnathus typhle	Broad-nosed pipefish	100	Target	Least Concern		0	0	0	0	0	0	0	0	0	0	0	0	0	0	0	0.34	0	0	0	0	0	0	0	0	0	0	0	0	0	0
IM-OA1G46	CACCGCGGTCATACGATTGACCCAAACTAATAGACACCCGGCGTAAAGAGTGTCAAAGAACAATATAAAAATAAAGTCAAACCTTAATTAAGCTGTAAAAAGCCATAATTAAAATTAAGTTAAACTACGAAAGTAACTTTACCATAAACTGAATACACGACAACTAAGACC	Animalia	Chordata	Mammalia	Cetacea	Delphinidae	Tursiops	Tursiops truncatus	Common bottlenose dolphin	100	Non-Target	Least Concern		0	0	0	0.03	0	0	0	0	0	0	0	0	0	0	0	0	0	0	0	0	0	0	0	0	0	0	0	0	0	0

## Sheet: Vertebrates21
Taxon-by-sample table with percentages
NMSeqID	Sequence	Kingdom	Phylum	Class	Order	Family	Genus	Species	Common Name	Similarity	IUCN Red List	Comments	1.1	1.2	1.3	10.1	10.2	11.1	11.2	11.3	12.1	12.2	12.3	13.1	13.2	13.3	14.1	14.3	15.1	15.2	15.3	16.1	17.1	17.2	17.3	18.1	18.2	18.3	19.1	19.2	19.3	2.1	2.2	2.3	20.1	21.1	21.2	21.3	22.1
IM-O1I074	GAGCTTTAGACAAAAGATCAAACATGTAAAGAAACCAAACCAACCAAAAGGAACACGAAGGCCACAAAACCCAACGTAAACTGATCTAAATGTCTTCGGTTGGGGCGACCATGGGGGAAAGAAAAGCCCCCACGAGGAACAGGGACAACCCCTAAACTAAGAGAGACACCTCTAAGCAACAGAAAATCTGACCAAAATGACCCAGGATACTAATCCTGATCAACGAACCAAGTTACCCTA	Animalia	Chordata	Actinopterygii	Anguilliformes	Anguillidae	Anguilla	Anguilla anguilla	European eel	100	Critically Endangered		0	0	0	0	0	0	0	0	0	0	0	0	0	0	0	0	0	0	0	0.81	0	0	0	0	0	0	0	0	0	0	0	0	0	0	0	0	0
IM-AY4CN9	GAGCTTTAGGCATTAACCAAATATGTAAAAACCAAATTAACCAAAAGACCAAAAGATGAGAAAAACAAGTATTAATGACCAAATGCCTTCGGTTGGGGCGACCACGGGGAAAAACTAAACCCCCACATGGAATGGGAGATATTTAACCTTAAGCCAAGAAAAACGCTTCTAAGCAACAAAATTTTTGACCAATTTAATGACCCAGGGGCTCCACCCCTGAGCAATGAACCAAGTTACCCTA	Animalia	Chordata	Actinopterygii	Anguilliformes	Congridae	Conger	Conger conger	European conger	100	Least Concern	There is lower support for this taxonomic identification as it is based on fewer than three matches to sequences in the reference database, and/or limited geographic occurrence records for the taxon.	0.04	3.1	25.45	0	0	1.43	0	0	0	0	0	0	0	0	0.2	0	0	0	0	0	0	0	0	0	0	0	0	0	0	0	0	0	0	0	0	0	0.04
IM-95D6RR	GAGCTTTAGATAAGGGAATGGCCCCTTTCAACCCTCCCCCTCCCCGGGGACAGGAACTAAACGGCCCCTATTCCACTGTCTTTGGTTGGGGCGACCGCGGGGTAACAAGAACCCCCCACGTGGAACGAGAGTATTTCTCTTACAACTAAGAGCCACAGCTCTAACTAGCAGAATTTCTGACCAACAAGATCCGGCAATGCCGATCAACGGACCGAGTTACCCCA	Animalia	Chordata	Actinopterygii	Atheriniformes	Atherinidae	Atherina	Atherina presbyter	Sand smelt	100	Least Concern		6.87	0	0	0	0	0	0	0	0	0	0	0	0	0	0	0	0	0	0	0	0	0	0	0	0	0	2.06	0	6.31	0	0	0	0	0	0	0	0
IM-1CF8YS	GAGCTTTAGACAAAAGACAGACCATGTTAAACAAACTGACCTAAACAGAATAAACCTATTGGCCTACTGCCTAGATGTCTTTGGTTGGGGCGACCGCGGGGTAATAAAAAACCCCCACGTGGAACGAGAATATTTTCTCAAAACCCAGATTGACAACTCCAAGTAACAGAAATTCTGACCAAAAATGATCCGGCATATGCCGATCAACGAACCGAGTTACCCTA	Animalia	Chordata	Actinopterygii	Beloniformes	Belonidae	Belone	Belone belone	Garfish	100	Least Concern		0.3	0	0	0	0	0	0	0	0	0	0	0	0	0	0	0	0	0	0	0.57	0	3.24	0	0	2.08	0	0	0	0	0	0	0	1.37	0	0	0	0
IM-RJ9M8V	GAGCTTTAGACGCCCACCAATCACGAAAAGCAGGTCTCGCTCAACAGACTTCCAAACAACGTGATACTGGCACAAACGTCTTCGGTTGGGGCGACCGCGGGAGAGAAAAAAGCTCCCGAGAGGATTGGGGCTACCCTAAAACCAAGAGCTACACCTCTAAGTCACAAAACATTTGACCAAAAATGATCCGGCTACATGCCGATTAACGAACCAAGTTACCCTA	Animalia	Chordata	Actinopterygii	Clupeiformes	Clupeidae	Clupea	Clupea harengus	Atlantic herring	100	Least Concern		0	0	0	0	0	0	0	0	0	0	0	0	0	0	0	0	0	0	0	0	0	0	0	0	0	0	0	0	0	0	0	0	0	0	0	0	0
IM-OTW3L6	GAGCTTTAGACGCTAACCAACCCCGAAAAGCACCCTACACCAGGGCCCAAACAACGTGGTTTTGGCACAACCGTCTTCGGTTGGGGCGACCGCGGGAGATAGCACAGCTCCCGAGTGGATGGGGGAAACCCTAAAACCAAGAGCTACAGCTCGAAGTCACAAAACATTTGACCAACAATGATCCGGCTTCATGCCGACCAACGGACCAAGTTACCCTA	Animalia	Chordata	Actinopterygii	Clupeiformes	Clupeidae	Sardina	Sardina pilchardus	Sardine	100	Least Concern		3.03	0	0	0	10.39	0	0	0	41.1	0	40.96	0	1.34	0	0	16.14	0	27.76	84.8	0	0	0	0	12.64	48.7	19.41	0	0	0	0	0	0	9.46	75.08	31.33	72.58	0
IM-E2NG9F	GAGCTTTAGACGCCCACCAATCATGAAAAGCAAGTCTCAGTTAACAGACCTCCAAACAACATGATACTGGTATAAACGTCTTCGGTTGGGGCGACCGCGGGAGAGAAAAAAGCTCCCGAGAGGATTGGGGCTACCCTAAAACCAAGAGCTACACCTCTAAGTCACAAAACATTTGACCAAAAATGATCCGGCTATTTGCCGATTAACGAACCAAGTTACCCTA	Animalia	Chordata	Actinopterygii	Clupeiformes	Clupeidae	Sprattus	Sprattus sprattus	European sprat	100	Least Concern		0	0	0	0	0	0	0	0	0	0	0	1.12	0	0	0	0	0	0	0	0	0	0	0	0	0	0	0	0	0	0	0	0	1.07	1.01	0	0	0
IM-F7I73B	GAGCTTTAGACACTAGCCAACTGTGATAAGCGACTGAACTGAACAAGTCCTAAATACCCGCAGCCTTATGGTAATGTAGTCTTAGGTTGGGGCGACCACGGGAGAAAGTAAAGCTCCCAAGCAGACCGGGAAAACCCTTAAGCCGAGAGTTGCAACTCTAAGCCGCAAAATTTTTAACTGATATGATCCGGTTGAAAAACCGATTAACGAACCAAGTTACCCTA	Animalia	Chordata	Actinopterygii	Clupeiformes	Engraulidae	Engraulis	Engraulis encrasicolus	European anchovy	99.55	Least Concern		0	0	0	0	0	0	0	0	0	0	0	0	0	0	0	0	0	0	0	0	0	0	0	0	0	0	0	0	0	0	0	0	0	0	0	0	0
IM-EC65RZ	GAGCTTTAGACCTAAGGTAAGTCACGTTTAATGTGCTATAATAACAGTGAAAACTTAGTGATATTTACTGAAGTGTCTTTGGTTGGGGCGACCGCGGGGTAAAACACAACCCCCATGTGGACCGGGGATATTATCCCTAATACTCAGAGCCTCTACTCCAAGTAACAGAAATTCTGACTTTTCTGATCCGGTATGACCGATCAACGAACCGAGTTACCCTA	Animalia	Chordata	Actinopterygii	Gadiformes	Gadidae	Pollachius	Pollachius pollachius	Pollack	99.55	Least Concern	There is lower support for this taxonomic identification as it is based on fewer than three matches to sequences in the reference database, and/or limited geographic occurrence records for the taxon.	0.13	0	0	0	0	0	0	0	0	0	0	0	0	0	0	0	0	0	0	0	0	0	0	0	0	0	0	0	0	0	0	0	0	0	0	0	0.81
IM-4X41Z7	GAGCTTTAGACCTAAAGTAAATCACGTTTAACATCCTGCAATAATAGTAAAAACTTACTGATACTTACTGAAGTGTCTTTGGTTGGGGCGACCGCGGGGTAAAACACAACCCCCATGTGGACCGGGGATACAATCCCTAACACTCAGAGCCTCTACTCCAAGTAACAGAAATTCTGACTTTTCTGATCCGGTAGCACCGATCAACGAACCGAGTTACCCTA	Animalia	Chordata	Actinopterygii	Gadiformes	Gadidae	Trisopterus	Trisopterus luscus	Whiting-pout	100	Not found		0	0	2.18	0	0	1.65	0	0	3.31	0	0	5.57	0	0	4.87	0	0	0	0	0	0	0	0	0	0	0	0	0	3.45	0	0	0	0.78	1.28	0	0	0
IM-09O7SD	GAGCTTTAAACCTAAAGTAAATCACGTTTAACATGCTACAATAATAGTAAAAACTTACTGATATTTACTGAAGTGTTTTTGGTTGGGGCGACCGCGGGGTAAAACACAACCCCCATGTAGACCGGGGATATAATCCCTAATACTCAGAGCCTCTACTCCAAGTAACAGAAATTCTGACTTTTCTGATCCGGTAATACCGATCAACGAACCGAGTTACCCTA	Animalia	Chordata	Actinopterygii	Gadiformes	Gadidae	Trisopterus	Trisopterus minutus	Poor cod	100	Not found		0	0	0	0	0	0	0	0	0	0	0	0	0	0	0	0	0	0	1.77	0	0	0	0	0	0	0	0	0	0	0	0	0	0	0	0	0	0
IM-8Z636R	GAGCTTTAGACCTAAAATAACTTACGTTTAATAACCTGTTAAACCAGTAAAAACTTAGTGATACTTATTGAGGTGTCTTTGGTTGGGGCGACCGCGGGGAAAAACACAACCCCCATGTGGACCGGGGATACTATCCCTAATACTCAGAGCCTTCTACTCCAAGTAACAGAAATTCTGACTTTTCTGATCCGGTATTTGACCGATCAACGAACCGAGTTACCCCA	Animalia	Chordata	Actinopterygii	Gadiformes	Lotidae	Ciliata	Ciliata mustela	Fivebeard rockling	100	Least Concern		0	0	0	0	0	0	0	0	0	0	0	0	0	0	0	0	0	0	0	0	0	0	0	0	0	0	0	0	0	0	0	0	0	0	0	0	0
IM-20D71O	GAGCTTTAGACCTAAGATAATTTACGTTTTAATAACCTGCTACACCAGTAAAAACTTAGTACTATTTATTGAGGTGTCTTTGGTTGGGGCGACCACGGGGAAAAACACAACCCCCATGAAGAATGGGGATACTATCCCTAGTACCTAGAGCCTTCTACTCCAAGTAACAGAAATTCTGACTTTATGATCCGGTGTTTAACCGATCAACGAACCGAGTTACCCCA	Animalia	Chordata	Actinopterygii	Gadiformes	Lotidae	Gaidropsarus	Gaidropsarus vulgaris	Three-bearded rockling	100	Least Concern	There is lower support for this taxonomic identification as it is based on fewer than three matches to sequences in the reference database, and/or limited geographic occurrence records for the taxon.	0	0	0	2.25	0	0	0	0	0	0	0	0	0	0	0	0	0	0	0	0	0	0	0	0	0	0	0	0	0	0	0	0	0	0	0	0	0
IM-4QMT3D	GAGCTTTAGATATGGGGAGGAAAGAAGAAAACCCGCTTCTAAAGGGGGTACTACCTTATAACCTTCCTGCGTCTTAGGTTGGGGCGACCCTGGAGTAAAAAAAACCCTCCACGAAGCTGGGTACACAGTCCCTAAAACAAAGATTCTCCACTCTAAACCTCAGAACTTCTGACTATACTGATCCGGCACTCCCGATCAACGGAACAAGTTACCCCA	Animalia	Chordata	Actinopterygii	Gobiesociformes	Gobiesocidae	Apletodon	Apletodon dentatus	Small-headed clingfish	100	Not found	There is lower support for this taxonomic identification as it is based on fewer than three matches to sequences in the reference database, and/or limited geographic occurrence records for the taxon.	0	0	0	0	0	0	0	0	0	0	0	0	0	0	0	0	0	0	0	1.81	0.73	0	0	0	0	0	6.1	0	0	0	0	0	0	0	0	0	0
IM-5OG142	GAGCTTTAAACACAAGAGGGGAGCATCGAGAAGCTTTGCTTTAAACAACAAAACTCTTTGTTTACCTCTCTGCTGTTTTTGGTTGGGGCGACCGCGGAGAAATAATCATCCCCCGCGAGGACAGGAAGCACTAGCTTCTATAAGGCAGAATCCCACTTCTAACACACAGAACTTCTGACCACAAGATCCGGCATAGCCGATCAACGGACCAAGTTACCCCA	Animalia	Chordata	Actinopterygii	Gobiesociformes	Gobiesocidae	Lepadogaster	Lepadogaster candolii	Connemarra clingfish	100	Not found	There is lower support for this taxonomic identification as it is based on fewer than three matches to sequences in the reference database, and/or limited geographic occurrence records for the taxon.	0	0	0	0	0	30.18	0	0	0	0	0	0	0	0	0	0	0	0	0	0	0	0	0	0	0	0	2.11	0	0	0	0	0	0	0	0	0	0
IM-PK0R83	GAGCTTTAGACTTCAGAACAGATCATGTAAGCTACCCCCATGAAATGGGTAATAACTATTGAACTCCTGTTCCCCTGTCTTTGGTTGGGGCGACCACGGGGAAGAAAAAAACCCCCATGTGGACCAGGAGCACACTACTCCTACAACCATGAGCCACAGCTCTAATGCACAAAATCTTTGACCATTAGATCCGGCAAAGCCGATCAACGGACCAAGTTACCCTA	Animalia	Chordata	Actinopterygii	Mugiliformes	Mugilidae	Chelon	Chelon auratus	Golden grey mullet	100	Least Concern		0.17	0	3.26	0	0	0	0	0	0	0	0	3.16	2.36	0	0	0	0	0	0	0.54	0	0	0	0	0	0.82	3.02	9.58	0	0	0	0	0	0	0	0	2.04
IM-7927NA	GAGCTTTAGACGCCAAGACAGACCATGTTAAACACCTCCCCATAAGGAGCCCAAACCAAATGGTCCCTGCCCTAGTGTCTTTGGTTGGGGCGACCGCGGGGAAGCATAAAACCCCCATGTGGAATGGGAGCACCCTCTCCTACAACTAAGAGCTACAGCTCTAATGAACAGAATTTCTGACCAACAAGATCCGGCAACGCCGATCAACGGACCGAGTTACCCTA	Animalia	Chordata	Actinopterygii	Perciformes	Ammodytidae	Ammodytes						0	0	0	0	0	0	0	0	0	0	0	0	0	0	0	0	0	0	0	0	0	0	0	0	0	0	0	0	0	0	0	0	0	0	0	0	0.48
IM-9S6B41	GAGCTTTAGACGCCAAGACAGACCATGTTAAACACCTCCTCATAAGGAGCCCAAACCAAATGGTCCCTGCCCTAGTGTCTTTGGTTGGGGCGACCGCGGGGAAACATAAAACCCCCATGTGGAATGGGAGCACTCTCTCCTACAACTAAGAGCTACAGCTCTAATGAACAGAATTTCTGACCAACAAGATCCGGCAGTGCCGATCAACGGACCGAGTTACCCTA	Animalia	Chordata	Actinopterygii	Perciformes	Ammodytidae	Hyperoplus	Hyperoplus lanceolatus	Great sand-eel	100	Least Concern	There is lower support for this taxonomic identification as it is based on fewer than three matches to sequences in the reference database, and/or limited geographic occurrence records for the taxon.	0	0	0	0	0	0	0	0	0	0	0	0	0	0	0	0	0	0	0	0	0	0	0	0	0	0	0	0	0	0	0	0	0	0	0	0	12.27
IM-UFNP28	GAGCTTTAGACAATAAACAGACCCTATAAGACAAACCAGAATAACAAGGCTAAACAATTAGGGCCACTGTTTTGCTGTCTTTGGTTGGGGCGACCGCGGGGGAACAAAGAGCCCCCATGTGGAACAAGTACAGCTTCTTTCAACCTAGAGCACCACCTCAAAGTAACAGAACATCTGACCTAAGATGATCCGGCCCAAAGCCGATTAACGAATATAGTTACCCCA	Animalia	Chordata	Actinopterygii	Perciformes	Blenniidae	Blennius	Blennius ocellaris	Butterfly blenny	100	Least Concern		0	0	0	0	0	0	0	0	0	0	0	0	0	0	0	0	0	0	0	0	0	0	0	0	0	0	0	0	0	0	0	0	0	4.04	0	0	0
IM-4WGH5P	GAGCTTTAGATAATAAATAGCCCCTGTTAAACACCCTTCTGAATAGGTTAGAATTAGAAGGGGATCTATTTTGCTATCTTTGGTTGGGGCGACCGCGGGGGAACAAAAAGCCCCCACGTGGAATAAGGACACCTTCTTTCAACCAAGAGCAGCAGCTCGAAGTAACAGAACATCTGACCTATAAAGATCCGGCATAGCCGATCAACGGACCCAGTTACCCCA	Animalia	Chordata	Actinopterygii	Perciformes	Blenniidae	Lipophrys	Lipophrys pholis	Shanny	100	Least Concern		0	0	0	0	0	0	0	0	0	0	0	0	0	0	0	0	0	0	0	0	0	0	0	0	0	0	0	0	0	0	0	0	0	0	0	0	0
IM-CU77FS	GAGCTTTAGACAATAAATAGCCCCTGTAAAGAAACCTCACTAAAAGAGCTAAAACAAGGGGGGCCCTATTTTGCTGTCTTTGGTTGGGGCGACCGCGGGGAAACAAAAAACCCCCATGAGGAATAAGAACACCTTCTTTAAACCAAGAGTGTCAACTCAAAGTAACAGAATATCTGACCTAAAATGACCCGGCTATGCCGATCAACGAAACCAGTTACCCCA	Animalia	Chordata	Actinopterygii	Perciformes	Blenniidae	Parablennius	Parablennius gattorugine	Tompot blenny	100	Least Concern		0.27	0	6.99	6.69	0	0	0	0	5.72	0	0	1	0	0	0	0	0	0	0	0	0	0	0	3.29	0	0	0	0	0	0	0	0	4.12	0	0	0	3.12
IM-4WF4HO	GAGCTTTAGACAAACCAGGAAAACTTTTAAACCTAAAATAAACAGATTACTTAAGTCTTCACCTCGGAAGTGTCTTTGGTTGGGGCGACCGTGGGACACTAAATAACTCCCACAAAGAAGAAATAACCCTTTTTTAAACTAATATTTCAAATAAAAGCCACAAAATTTTTGACATACAGACCCGGCTTGCCGATCAACGAAACGAGTTACCCCA	Animalia	Chordata	Actinopterygii	Perciformes	Callionymidae	Callionymus	Callionymus lyra	Dragonet	100	Least Concern	There is lower support for this taxonomic identification as it is based on fewer than three matches to sequences in the reference database, and/or limited geographic occurrence records for the taxon.	0	0	8.15	0	4.03	5.65	8.27	0	3.74	0	0	2.54	0	0	46.11	0	0	0	5.01	0	0	0	0	33.64	6.08	20.94	0	0	12.96	0.24	0	0	8.42	3.25	0	0	2.64
IM-L382Q0	GAGCTTTAGACAAACCAGGAAAACTTTTGAACCTAAAATAAATAGATAATTCAAGTCTTTACCTAGGGAGTGTCTTTGGTTGGGGCGACCGTGGGACACTAAATAACTCCCACAAAGAAGAAACAACTCTTTTTAAACCTAATATTTCAAATAAAAGCCACAAAATTTTTGACACCCAGACCCGGCTTGCCGATCAACGAAACGAGTTACCCCA	Animalia	Chordata	Actinopterygii	Perciformes	Callionymidae	Callionymus					There is lower support for this taxonomic identification as it is based on fewer than three matches to sequences in the reference database, and/or limited geographic occurrence records for the taxon.	0	0	0	0	0	0	0	0	0	0	0	0	0	0	0	0	0	0	0	0	0	0	0	0	0	0	0	0	0	0	0	0	0	0	0	0	0
IM-3QMG97	GAGCTTTAGACACAAAGACAGATCATGTTAAACACCCCACAACAAAGGCCCAAACTTAATGATCTCCTGTCCTAATGTCTTCGGTTGGGGCGACCATGGGGAAACACAAATCCCCCATGTGGAATAGGAGGACAATCCCATATTATTTTCCTCTCCTCCCACAAGCAAGAGCCACAACTCTAGCTAACAGAACTTTTGACCTTATATGATCCGGCGCACGCCGATCAACGGACCAAGTTACCCTA	Animalia	Chordata	Actinopterygii	Perciformes	Carangidae	Trachurus	Trachurus trachurus	Atlantic horse mackerel	100	Vulnerable		0.51	0	1.44	0	0	1.29	28.58	49.63	3.27	0	4.19	2.37	11.32	0	6.06	25.34	0	0	0	0	49.55	13.17	16.28	1.96	0	0	0	0	0	74.32	0	0	0.29	6.46	0	0	1.4
IM-TP5IV7	GAGCTTAAGACACTAGGTTAGCCTACGTTAAAAATCCTGGAATATCAGGAGTAAACCAAGTAACCTCTATCCTCCTGTCTTTGGTTGGGGCGACCGCGGAGTAAAAATAAACCCCCACGTGGAAAGGGTAACCCCCCTGAGCCTAGAGCTACAGCTCTGGAAAGCAGAACATCTGACCAATAAGATCCGGCAATGCCGATCAACGGACCCAGTTACCCTA	Animalia	Chordata	Actinopterygii	Perciformes	Gobiidae	Aphia	Aphia minuta	Transparent goby	99.09	Not found		0	0	0	0	0	3.07	0	0	0	0	0	0	0	0	0	0	0	0	0	0	0	0	0	0	0	0	0.5	0	0	0	0	0	0	0	0	0	0
IM-R0182M	GAGCTTAAGACACTAGGTTAGCCTACGTTAAAAATCCTCGGATATTAGGAGTAAACCAAGTAGCCTCTATCCTCCTGTCTTTGGTTGGGGCGACCGCGGAGTAAAAATAAACCCCCACGTGGAAAGGGTGACCCCCCTGAGCCTAGAGCTACAGCTCTGGTAAGCAGAACATCTGACCAATAAGATCCGGCAATGCCGATCAACGGACCCAGTTACCCTA	Animalia	Chordata	Actinopterygii	Perciformes	Gobiidae	Aphia						0	0	0	11.6	0	1.51	0	0	0	0	0	33.04	0	0	0	0	0	0	0	0.29	1.85	0	0	0	0	0	0	0	15.45	0	0	0	2.66	0	0	0	0
IM-F9KJ1A	GAGCTTTAGACACTAGGACAGCCCGCGTAACAGCCCTCTGCACCCCCAGAATGAACCCACACGGCCCCCTGTCCCCATGTCTTCGGTTGGGGCGACCGCGGAGGAGAACAGACCCCCCGCATGGAACGGAGAAATTTTGAACCCGAGATGAGGCCTACGGGCCCAATCGACAGAACTTCTGGCCACCAAGACCCGGCTATTTAGCGCCGATCAATGGACCCAGTTACCCTA	Animalia	Chordata	Actinopterygii	Perciformes	Gobiidae	Gobius	Gobius niger	Black goby	99.57	Least Concern		0	0	0	0	0	4.62	0	0	0	0	0	0	0	100	0	0	0	0	0	0.08	0	0	0.88	0.78	0	0	0.27	10.91	0	0	0	0	1.09	0	0	0	0.51
IM-HA2313	GAGCTTTAGACACCAAAACAGGCCACGTTAAAATACCTTGGACAGAAGGACTAAACCAAGTGAGCCGCTGTTTTTTTGTCTTTGGTTGGGGCGACCGCGGAGAAAAACAAAACCCCCGCGCGGAACGGGACGACTCCCTGAGACAAGGCCCACAGGCCTAGCACCCAGAAAATCTGACCAAAAGATCCGGCAATGCCGATCAACGGACCCAGTTACCCTA	Animalia	Chordata	Actinopterygii	Perciformes	Gobiidae	Gobius					There is lower support for this taxonomic identification as it is based on fewer than three matches to sequences in the reference database, and/or limited geographic occurrence records for the taxon.	0	0	4.98	14.17	13.96	7.2	0	16.48	0.58	0	0	0.5	25.37	0	2.19	8.81	0	0	0	2.22	1.33	7.16	26.68	13.88	2.38	0	20.71	30.73	23.33	0	0	0	0	0	0	0	4.97
IM-N3P55D	GAGCTTAAGACACAAGGCAGCAAACGTTAAAACCCCTGAGCAAACAGACATAACCAAGTTGATGCCTGCCCTTTTGTCTTTGGTTGGGGCGACCGCGGAGGAACAAAAATCCCCCACGTGGAACAGGACCTGCTCCTCAAAACCAGAGCCTCAGCTCTAGTAAACAGAACATCTGACCAAAAAGATCCGGTACTACCGATCAACGGACCGAGTTACCCTA	Animalia	Chordata	Actinopterygii	Perciformes	Gobiidae	Gobiusculus	Gobiusculus flavescens	Two-spotted goby	100	Least Concern		0	0	0	1.82	0	0	0	0	0	0	0	0	0	0	0	0	0	0	0	0	0	0	0	0	0	0	0	0	0	0	0	0	0	0	0	0	0
IM-F5054V	GAGCTTAAGACACAAGGCAGCAAACGTTAAAACCCCTGGACCAACAGACACAACCAAGTTAATGCCTGCCCTTTTGTCTTTGGTTGGGGCGACCGCGGGGGAACAAAAATCCCCCACGTGGAACAGGACCTGCTCCTCAAAGCCAGAGCCACAGCTCTAGTAAACAGAACATCTGACCAAAAAGATCCGGTATTACCGATCAACGGACCGAGTTACCCTA	Animalia	Chordata	Actinopterygii	Perciformes	Gobiidae	Pomatoschistus	Pomatoschistus lozanoi	Lozano's goby	99.09	Least Concern	There is lower support for this taxonomic identification as it is based on fewer than three matches to sequences in the reference database, and/or limited geographic occurrence records for the taxon.	4.34	0	0	0	0	0	0	0	0	0	0	0	0	0	0	0	0	0	0	0	0	0	0	0	0	0	0	0	0	0	0	0	0	0	0	0	0
IM-FN03KC	GAGCTTAAGACACAAGGCAGCGAACGTTAAGACACCTGGACGAACAGCTACAACCAAGTTAGTGCCTGCCCTCTTGTCTTTGGTTGGGGCGACCGCGGGGGAACGAAAATCCCCCACGTGGAACAGGACCTGATCCTTAAAACCAGAGCCTCAGCTCTAGTAAACAGAACATCTGACCAAAAAGATCCGGTAATACCGATCAACGGACCGAGTTACCCTA	Animalia	Chordata	Actinopterygii	Perciformes	Gobiidae	Pomatoschistus	Pomatoschistus microps	Common goby	100	Least Concern		0	0	0	0	0	0	0	0	0	0	0	0	0	0	0	0	0	0	0	0	0	0	0	0	0	0	0	0	0	0	0	0	0	0	0	0	0
IM-83WIWM	GAGCTTAAGACACAAGGCAGCAAACGTTAAGACCCCTGGGTAAACAGACACAACCAAGTTAGTACCTGCCCTTTTGTCTTTGGTTGGGGCGACCGCGGGGGAACAAAAATCCCCCACGTGGAACAGGACCTGCTCCTCAAAACCAGAGCCACAGCTCTAGTAAACAGAATATCTGACCAAAAAGATCCGGTATTACCGATCAACGGACCGAGTTACCCTA	Animalia	Chordata	Actinopterygii	Perciformes	Gobiidae	Pomatoschistus	Pomatoschistus minutus	Sand goby	100	Least Concern	There is lower support for this taxonomic identification as it is based on fewer than three matches to sequences in the reference database, and/or limited geographic occurrence records for the taxon.	12.64	0	0	0	0	0	0	0	0	0	0	0	0	0	0	0	0	0	0	0	0	0	0	0	11.15	0	0	0	0	0	0	0	0	0	0	0	0
IM-9TE3MQ	GAGCTTAAGACACAAGGCAGCAAACGTTAAAACCCCTGGGCAAACAGATACAACCAAGTTAATGCCTGCCCTTTTGTCTTTGGTTGGGGCGACCGCGGGGGAACACAAATCCCCCACGTGGAACAGGACCTGCTCCTCAAAATCAGAGCCTCAGCTCTAGTAAACAGAACATCTGACCAAAAAGATCCGGTATTACCGATCAACGGACCGAGTTACCCTA	Animalia	Chordata	Actinopterygii	Perciformes	Gobiidae	Pomatoschistus	Pomatoschistus pictus	Painted goby	99.55	Least Concern	There is lower support for this taxonomic identification as it is based on fewer than three matches to sequences in the reference database, and/or limited geographic occurrence records for the taxon.	0	0	0	0	0	2.08	0	0	0	2.44	0	1.68	0	0	0	28.43	0	0	5.99	2.07	4.06	0	0	0	17.2	0	0	0	0	0	0	0	4.73	0.93	0	27.42	2.19
IM-29LNJB	GAGCTTTAGACCTCAAAGCAAGCCACACTAAAACCCTAGACCACCAGGGTTAAACCATTGGACCCTGCTTGTTTGTCTTTGGTTGGGGCGACCGCGGGGAAAAATCAAGCCCTCGCATGGAACGAGAAAAGCCCTCTAAGGCAAGGCCTACAGGCCTCGCATCCAGAAAATCTGACCACAAGATCCGGCAACGCCGATCAACGGACCAAGTTACCCTA	Animalia	Chordata	Actinopterygii	Perciformes	Gobiidae	Thorogobius	Thorogobius ephippiatus	Leopard-spotted goby	99.08	Least Concern	There is lower support for this taxonomic identification as it is based on fewer than three matches to sequences in the reference database, and/or limited geographic occurrence records for the taxon.	0	0	0	0	0	0	0	0	0	0	0	0	0	0	0	0	0	0	0	0	0	0	0	0	0	0	0	0	0	0	0	0	0	0	0	0	0
IM-49V5PJ	GAGCTTTAGACACCAAAGTAGCCCCTGTTAAACACCCCTGCTTAAAGGACTAAACCGAAGGGGTCCTACCCTAATGTCTTTGGTTGGGGCGACCGCGGGGAAACACAAAACCCCCATGTGGAACGGGACCACCCATTCCTAAAACAGAGAGCTCCTGCTCTAAGAAACAAAATTTTTGACCTCCAGATCCGGCAAAGCCGATCAACGGACCGAGTTACCCTA	Animalia	Chordata	Actinopterygii	Perciformes	Labridae	Ctenolabrus	Ctenolabrus rupestris	Goldsinny wrasse	100	Least Concern		0	0	1.03	1.16	0	0	0	0	0	0	0	0	0	0	0	0	0	0	0	0	0	0	0	0	0.76	1.4	0	0	1.58	0	100	100	0.89	0.55	0	0	0
IM-6958XM	GAGCTTTAGACACTAAAGCAGACCCTGTTAAATACCCCCAATTAAGGGCTAAAACCAAGGGGCCCCCTGCCCTAATGTCTTTGGTTGGGGCGACCGCGGGGAAACACAAAACCCCCATGTGGAACGGGACTACCTATTCCTAAAACAGAGAGCTCCTGCTCCAAGTAACAAAAATTTTGACCTCCAGATCCGGCAAAGCCGATCAACGGACCGAGTTACCCTA	Animalia	Chordata	Actinopterygii	Perciformes	Labridae	Labrus	Labrus bergylta	Ballan wrasse	100	Least Concern		0	0	7.14	0	0	0	0	18.77	1.99	0	5.24	0	0.64	0	5.48	0	0	28.91	2.43	0	0	0	0	0	0	0	0	0	0	0	0	0	0.95	0.42	0	0	0
IM-1Z6LHE	GAGCTTTAGACACAAAAGCAGCCCCTGTTAAATACCCCCTCTTAAAGGACAAAACCAAGGGGAGCCTGCCCTAATGTCTTTGGTTGGGGCGACCGCGGGGAACACAAAACCCCCACGTGGAATAGGACTACCTGTTCCCTAAACGGAGAGCTCCCGCTCTAAGAAACAAAAATTTTGACCTCCAGATCCGGCAAAGCCGATCAACGGACCGAGTTACCCTA	Animalia	Chordata	Actinopterygii	Perciformes	Labridae	Symphodus	Symphodus bailloni	Baillon's wrasse	100	Least Concern	There is lower support for this taxonomic identification as it is based on fewer than three matches to sequences in the reference database, and/or limited geographic occurrence records for the taxon.	0	0	0	0	0	0	0	0	0	0	0	0	0	0	0	0	0	0	0	0	0	0	0	0.12	0	0	0	0	0	0	0	0	1.18	0	0	0	0.98
IM-VXZ20B	GAGCTTTAGACACAAAAGCAGCCCCTGTTAAACACCCCCCTCAAGGGACAAAACCAAAGGGAGCCTGCCCTAATGTCTTTGGTTGGGGCGACCGCGGGGAAACACAAAACCCCCACGTGGAATAGGACCACCTGTTCCTTAATCAGAGAGCTCCCGCTCTAAGAAACAAAAATTTTGACCTCCAGATCCGGCAAGGCCGATCAACGGACCGAGTTACCCTA	Animalia	Chordata	Actinopterygii	Perciformes	Labridae	Symphodus	Symphodus melops	Corkwing wrasse	100	Least Concern		0	0	0	0	4.17	0	0	0	0	0	0	0.6	0	0	0.51	0	0	0	0	0	0	5.47	18.67	0	0	0	5.44	0	8.09	0	0	0	0	0	0	0	0
IM-EM7V4P	AAGCTTTAGACACAAGGGAGACTACCTTAATTACCCCTGGATAAAGGGCAAAAGCTAAAGGTACCCCTCCCCAGCGTCTTTGGTTGGGGCGACCGCGGGGTAAAACAAAACCCCCATGTGGAATAGGAGCACCCCTCCTTCAACCAAGAGCTCCCGCTCTAAGGAACAGAACTTTTGACCAATCAATGATCCGGCATCGCCGATCAACGAACCGAGTTACCCTA	Animalia	Chordata	Actinopterygii	Perciformes	Moronidae	Dicentrarchus	Dicentrarchus labrax	European seabass	100	Least Concern		0.03	0	3.5	2.46	0	0	0	2.77	0	0	0	9.45	10.85	0	0	10.53	0	0	0	5.08	0.93	0	0	0.16	0	0	2.48	11.25	5.8	0	0	0	0	0.53	0	0	21.48
IM-C6V691	GAGCTTTAGACACTAAGGCAGACCATGTTAATAACCCCTAGACAAAGGCTAAAACAAGATGACCCCTGCCCGCATGTTTTTGGTTGGGGCGACCGTGGGGGAAAAAATAACCCCCATGCGGACCGGGAGGACTTCTCCTAGAAGCAAGAACCACAGTTCTAACTAACAGAACTTCTGACCTATAAGATCCGGCTGACGCCGATCAACGGACCGAGTTACCCCA	Animalia	Chordata	Actinopterygii	Perciformes	Mullidae	Mullus	Mullus surmuletus	Striped red mullet	100	Least Concern		7.71	34.26	0	0	26.17	0	0	0	0	0	0	0	0	0	0	0	0	0	0	6.57	0	0	0	4.57	0	0	0	0	0	0	0	0	0	0	0	0	0
IM-GFWF77	GAGCTTTAGACACCAAGGCAGATCATGTTAATAGTCCTGAATAAAGGAACAAACCAGATGGAATCTGCCCTAATGTCTTTGGTTGGGGCGACCGCGGGGAATTAGAAAACCCCCACGTGGAATGGGAGCACCCCTCCTACAACTAAGAGCTACAGCTCTAGTTAACAGAAATTCTGACCAGCAAGATCCGGCAATGCCGATCAACGGACCGAGTTACCCTA	Animalia	Chordata	Actinopterygii	Perciformes	Pholidae	Pholis	Pholis gunnellus	Rock gunnel	100	Not found		0	0	0	0	0	0	0	0	0	0	0	0	0	0	0	0	0	0	0	0	0	0	0	0	0	0	0	0	0	0	0	0	0	0	0	0	3.32
IM-H09ZZT	GAGCTTTAAGACACTAAGCCATATCAAGTTAAATACCCCCTAACAAGGGGCCAAACTTATTGAAATCATTGGCCGTATGTCTTCGGTTGGGGCGACCATGGGGAAACAAAAAACCCCCACGTGGAATGGGAGCACATTTACTCCTACAGTCAAGAGCCGCCACTCTAACAAACAGAATTTCTGACCAATAACTGATCCGGCAACGCCGATCAACGGACCAAGTTACCCTA	Animalia	Chordata	Actinopterygii	Perciformes	Scombridae	Scomber	Scomber japonicus	Chub mackerel	100	Least Concern	There is lower support for this taxonomic identification as it is based on fewer than three matches to sequences in the reference database, and/or limited geographic occurrence records for the taxon.	0	0	0	0	0	0	0	0	0	0	0	0	0	0	0	0	0	0	0	0	0	0	0	0	0	0	0	0	0	0	0	0	0	0	0	0	0
IM-B1DF0A	GAGCTTTAAGACACTGAGCCATATCAAGTTAAACACCCCCAAACAAGGGACTAAACTTATTGAAATCATTGGCCGTATGTCTTCGGTTGGGGCGACCATGGGGAAACAAAAAACCCCCACGTGGAATGGGAGCACAACTACTCCTACAGTCAAGAGCCACCACTCTAACAAACAGAATTTCTGACCAATAACTGATCCGGCAACGCCGATCAACGGACCAAGTTACCCTA	Animalia	Chordata	Actinopterygii	Perciformes	Scombridae	Scomber	Scomber scombrus	Atlantic mackerel	100	Least Concern		61.73	56.27	17.23	53.12	0.61	14.05	23.76	12.01	26.35	15.68	32.4	2.79	4.53	0	12.4	5.19	0	11.06	0	3.78	23.45	55.51	2.95	13.98	1.39	5.68	2.5	0	0	25.09	0	0	42.78	3.34	0	0	3.13
IM-P98S84	GAGCTTAAGGCGCCAGAACAGCTCACGTCAAACACCCCCGCATAAAGGGAATAAACCAAGTGGACCCTGCTCTAGTGTCTTTGGTTGGGGCGACCGCGGGGAAAAATTAAACCCCCATGTGGAACAGGAACACTATATTCCTTAATCCAAGAGCTCCCGCTCTAATAAACAGAACTTCTGACCAACAAGATCCGGCAACGCCGATCAACGGACCGAGTTACCCTA	Animalia	Chordata	Actinopterygii	Perciformes	Sparidae	Sparus	Sparus aurata	Gilthead seabream	100	Least Concern		0	0	0	0	0	0	0	0	0	0	0	0	0	0	0	0	0	0	0	0	0	0	0	0	0	0	0	25.86	0	0	0	0	0	0	0	0	6.48
IM-4B71YT	GAGCTTTAGACGCCAGGACAGCTCACGTTAAACACCCTGAATAAAGGAAAGAACCAAGTGAACCCTGCCCCAGTGTCTTTGGTTGGGGCGACCGCGGGGAAATACAAAACCCCCATGTGGAACAGGAACACTAAGTTCCCAAACCCAAGAGCTCCCGCTCTAATTAACAGAACTTCTGACCAACTTAGATCCGGCCATGCCGATCAACGGAACGAGTTACCCTA	Animalia	Chordata	Actinopterygii	Perciformes	Sparidae							2.22	0	13.74	2.69	18.49	6.73	36.28	0	4.05	81.88	11.49	22.57	42.29	0	19.57	5.56	90.68	1.5	0	65	11.42	0	34.54	12.07	7.78	41.33	45.51	11.52	6.61	0.36	0	0	11.21	2.41	0	0	26.26
IM-47BBP1	GAGCTTTAGACCCCGGAGTAGCTCATGTTAATAGACCTTGCCCAAGGAAACAACTAAATGAGCCCTACCCCTGTGTCTTCGGTTGGGGTGACCATGGGGTAAACACAACCCCCATGTAGACAGGGAGCACTAGAAGGACACCACCACGGAACCACTACCCCCCCTCCTCAAAACCAGGGCCCCCGCCCTAGTTAACGAAAGCTTCGACTTAAAATGATCCGGGTTAAACCGATCAACGAACCAAGTTACCCCA	Animalia	Chordata	Actinopterygii	Pleuronectiformes	Bothidae	Arnoglossus	Arnoglossus laterna	Scaldfish	99.61	Least Concern		0	0	0	0	0	0	0	0	0	0	0	0	0	0	0	0	0	0	0	0	0	0	0	0	0	0	0	0	0	0	0	0	0	0	0	0	0
IM-PB8PU6	GAGCTTTAGACACACAGGTGGACCATGTCAAATACCCCCAGCTAAGGGCCTGAACTAAATGGAACCTGCCTTGATGTCTTCGGTTGGGGCGACCATGGGGAATACAAAACCCCCACGTGGAAAGGGAGCACACCCCTAAGTTACTTCTTCTCCCGCAAGCCAGAGCAACAGCTCTAACAAGCAGAAATTCTGACCAAACTGATCCGGTAAAACCGATCAACGAACCAAGTTACCCTA	Animalia	Chordata	Actinopterygii	Pleuronectiformes	Pleuronectidae	Platichthys/Pleuronectes	Platichthys flesus/Pleuronectes platessa	European flounder/European plaice	100	Least Concern (Platichthys flesus)/Least Concern (Pleuronectes platessa)		0	0	0	0	0	6.07	0	0	5.22	0	5.3	0	0.69	0	0	0	0	26.89	0	2.42	1.46	0	0	2.9	0	10.41	0	0	0	0	0	0	0	0	44.71	0	0
IM-M9ME5I	GAGCTTGAGACGATAGGGCAGCCCATGTTAAGTACCCCCCTCACCGGACCAAACTAAATGACCCCTGCTCTAATGTCTTCGGTTGGGGCGACCCTGGGGAATACAAAACCCCCATGTGGAATAGGAGCACCCCCCCCTTAACTCCTCCAAATGAGAGCCACACCTCCAATTAACAGAACTTTTGACCAAAAATGATCCGGCAAAGCCGATCAACGGACCAAGTTACCCTA	Animalia	Chordata	Actinopterygii	Pleuronectiformes	Scophthalmidae	Scophthalmus	Scophthalmus maximus	Turbot	100	Least Concern		0	0	0	0	0	0	0	0	0	0	0	0	0	0	0	0	0	0	0	0	0	0	0	0	0	0	0	0	0	0	0	0	0	0	0	0	0
IM-6J98K6	GAGCTTGAGACGATAGGGCAGCCCATGTTAAGCACCCTTATTAACGGACTAAACTAAATGGCCCCTGCTTTAGTGTCTTCGGTTGGGGCGACCCTGGGGAATACAAAACCCCCACGTGGAATAGGAGCACCCCCCCCCTTAACTCCTCGAAGCAAGAGCCACACCTCCAGTTAACAGAACTTTTGACCAAAAATGATCCGGCAATGCCGATCAACGGACCAAGTTACCCTA	Animalia	Chordata	Actinopterygii	Pleuronectiformes	Scophthalmidae	Scophthalmus	Scophthalmus rhombus	Brill	99.57	Least Concern		0	0	0	0	0	0	0	0	0	0	0	0	0	0	0	0	0	0	0	0	0	0	0	0	0	0	0	0	0	0	0	0	0	0	0	0	0
IM-2EP130	GAGCTTGAGACGACAAGACAGCCCATGTTAAACACCCCGCCCCCCACCGGATTAAACTAAATGACCCCTGCCTTAGTGTCTTCGGTTGGGGCGACCCTGGGGAACACAAAACCCCCACGTGGAATGGGAGCAGCCACCCCACCTACTCCCCCAAATTAGAGCCACACCTCAAATTAACAGAATTTTTGACCAGAATGATCCGGCAACGCCGATCAACGGACCAAGTTACCCTA	Animalia	Chordata	Actinopterygii	Pleuronectiformes	Scophthalmidae	Zeugopterus	Zeugopterus punctatus	Topknot	100	Least Concern	There is lower support for this taxonomic identification as it is based on fewer than three matches to sequences in the reference database, and/or limited geographic occurrence records for the taxon.	0	0	4.84	0	0	0	0	0	0	0	0	0	0	0	0	0	0	0	0	0	0	0	0	0	0	0	0	0	0	0	0	0	0	0	0	0	0
IM-2G3YRM	GAGCTTCAGACGAAAAGACAGTCCGTCCCCACTACCCTGGATAAAGGAACCAGACGGCCCCTGTCTAGATGTCTTCGGTTGGGGCGACCGCGGGGAAATACAAAACCCCCATGTGGACTGAGAGCACTCTTCCCCACTACCCACTGCTCTTAAAAACCAGAGGGACACCTCTAATTAGCAGAACTTCTGACCTTAAGTGATCCGGCTTAGGCCGATCAACGAACCAAGTTACCCTA	Animalia	Chordata	Actinopterygii	Pleuronectiformes	Soleidae	Buglossidium	Buglossidium luteum	Solenette	99.58	Least Concern	There is lower support for this taxonomic identification as it is based on fewer than three matches to sequences in the reference database, and/or limited geographic occurrence records for the taxon.	0	0	0	0	0	0	0	0	0	0	0	0	0	0	0	0	0	0	0	0	0	0	0	0	0	0	0	0	0	0	0	0	0	0	0	0	0
IM-K8I5VJ	GAGCTTTAGACAACAGCACAGCCCGTCCCTAAACCTGAAATAAAAGTGGCACAATTAACGGCCCCTGTGTTTATGTCTTCGGTTGGGGCGACCGCGGGGAAATACATAACCCCCATGTGGAGTAAGAGCACTATATCCCACCACTCCCTGCTCTTAAAAACTAGAGGGACACCTCTAATAATCAGAACTTCTGACCTTAAATGATCCGGGCAACCGATCAACGAACCAAGTTACCCTA	Animalia	Chordata	Actinopterygii	Pleuronectiformes	Soleidae	Pegusa	Pegusa lascaris	Sand sole	99.58	Least Concern	There is lower support for this taxonomic identification as it is based on fewer than three matches to sequences in the reference database, and/or limited geographic occurrence records for the taxon.	0	0	0	0	0	0	0	0	0	0	0	0	0	0	0	0	0	0	0	0	0	0	0	0	0	0	0	0	0	0	0	0	0	0	0	0	0
IM-P91Y0F	GAGCTTTAGACAACAATTCAGCCCGTCCCCAAATTCTAAATAAACGAACACACTTAACGGCCCCTGTATTAATGTCTTCGGTTGGGGCGACCGCGGGGAAATACAAAACCCCCATGTGGAATAAGAGCACTTAACCCCTTCACTCCCTGCTCTTAGAAACTAGAGGGACACCTCTAATTAACAGAACTTCTGACCTTAAATGATCCGGCCTGCCGATCAGCGAACCAAGTTACCCTA	Animalia	Chordata	Actinopterygii	Pleuronectiformes	Soleidae	Solea	Solea solea	Common sole	100	Data Deficient		0	0	0	0	0	0	0	0	0	0	0	0	0	0	0	0	0	0	0	0	0	0	0	0	0	0	0	0	0	0	0	0	0	0	0	0	1.36
IM-P1T11A	GAGCTTTAGACACCAGGCAGATCACGTCAAGTAACCTTGAATTAACAAGTAAAAACGCAGTGACCCCTAGCCCATATGTCTTTGGTTGGGGCGACCGCGGGGGAAAACAAAGCCCCCATGTGGACTGGGGGCACTGCCCCCACAACCAAGAGTCACAACTCTAAGTACCAGAATTTCTGACCAAAAATGATCCGGCATCACGCCGATCAACGGACCGAGTTACCCTA	Animalia	Chordata	Actinopterygii	Salmoniformes	Salmonidae	Salmo	Salmo salar	Atlantic salmon	100	Lower Risk/least concern		0	0	0	0	0	0	0	0	0	0	0	0	0	0	0	0	0	0	0	0	0	0	0	0	0	0	0.22	0	0	0	0	0	3.1	0	0	0	0
IM-UQ894P	GAGCTTTAGACACTAAGGCAGCCCACGTTAAAGACCCTAAATAAAGGATTAAACCAAGCGGGCCCTGCCCTGATGTCTTTGGTTGGGGCGACCGCGGGGAATTAAAGAACCCCCACGTGGAATGGGAACACTCTTCCTACACCCAAGAGCTACAGCTCTAGTAAACAGAATTTCTGACCAGCAAGATCCGGCAATGCCGATCAACGGACCGAGTTACCCTA	Animalia	Chordata	Actinopterygii	Scorpaeniformes	Cottidae	Taurulus	Taurulus bubalis	Longspined bullhead	100	Least Concern		0	0	0	0	0.93	0	0	0	0	0	0	0	0	0	0	0	0	0	0	0.63	3.19	0	0	0	0	0	7.68	0	14.27	0	0	0	0	0	0	0	0
IM-58I1D8	GAGCTTTAGACACTAAAACAGCCCACGTTAAAGACCCTAAATAAAGGACTAAACCAAGGGGGCCCTGTCCTAATGTCTTTGGTTGGGGCGACCGCGGGGAATTAAAGAACCCCCGTGTGGAACGGGAACACTTTTCCTATAACTAAGAGCTACAACTCTAGTAAACAGAACTTCTGACCAACAAGATCCGGCAATGCCGATCAACGGACCGAGTTACCCTA	Animalia	Chordata	Actinopterygii	Scorpaeniformes	Cottidae							0	0	0	0	0	0	0	0	0	0	0	0	0	0	0	0	0	0	0	0	0	0	0	0	0	0	0	0	0	0	0	0	0	0	0	0	0
IM-F70M06	GAGCTTTAGACACTAAGACAGCTTACGTTAAACACTCCCAAAATAAAAGGAACAAACTAAATAAGCTCTGCCCTAATGTCTTTGGTTGGGGCGACCGCGGGGAATTAAATAACCCCCACGTGGAACGGGAGAACTCCTCCTTCAGCTAAGAGCTACAACTCTAATAAACAGAAATTCTAACCAACAAGATCCGGCAATGCCGATCAACGGACCGAGTTACCCTA	Animalia	Chordata	Actinopterygii	Scorpaeniformes	Liparidae	Liparis	Liparis liparis/Liparis montagui	Striped seasnail/Montagu's sea snail	100	Least Concern (Liparis liparis)/Least Concern (Liparis montagui)	There is lower support for this taxonomic identification as it is based on fewer than three matches to sequences in the reference database, and/or limited geographic occurrence records for the taxon.	0	0	0	0	0	0	0	0	0	0	0	0	0	0	0	0	0	0	0	0	0	0	0	0	0	0	0	0	0	0	0	0	0	0	0	0	0.55
IM-P36Z3Q	GAGCTTTAGACACTAAGGCAGCTCATGTCAAAAACCCTACAATAAAAGACTGAACCAAATGAGCCCTGCCCTAATGTCTTTGGTTGGGGCGACCGCGGGGAACTAAATAACCCCCATGTGGAATGGGAACACCTCTCCTAAAACGAAGAGCCACAGCTCTAAGCAACAGAAATTCTGACCTTCGAGATCCGGCAATGCCGATCAACGAACCGAGTTACCCTA	Animalia	Chordata	Actinopterygii	Scorpaeniformes	Triglidae	Chelidonichthys	Chelidonichthys lastoviza	Streaked gurnard	100	Least Concern	There is lower support for this taxonomic identification as it is based on fewer than three matches to sequences in the reference database, and/or limited geographic occurrence records for the taxon.	0	0	0	0	0	0	0	0	0	0	0	0	0	0	0	0	0	0	0	0	0	0	0	0	0	0	0	0	0	0	0	0	0	0	0	0	0
IM-UNC1I4	GAGCTTTAGACACTAAGGCAGCTCATGTCAAAAACCCTACAATAAAAGGCTGAACCAAATGAGCTCTGCCCTAATGTCTTTGGTTGGGGCGACCGCGGGGAACTAAATAACCCCCATGTGGAATGGGAACACCTCTCCTAAAACGAAGAGCTACAGCTCTAAGCAACAGAACTTCTGACCCTCGAGATCCGGCAATGCCGATCAACGAACCGAGTTACCCTA	Animalia	Chordata	Actinopterygii	Scorpaeniformes	Triglidae	Chelidonichthys	Chelidonichthys lucerna	Tub gurnard	99.55	Least Concern		0	0	0	0	0	0	0	0	0	0	0	0	0	0	0	0	0	0	0	0	0	15.45	0	0	0	0	0	0	0	0	0	0	0	0	0	0	0
IM-FK4WI8	GAGCTTTAGACACTAAGGCAGCTCATGTCAAAAACCCTATAATAAAAGACTGAACCAAATGAGCTCTGCCCTAATGTCTTTGGTTGGGGCGACCGCGGGGAACTAAATAACCCCCATGTGGAATGGGAACACCTCTCCTAAAACGAAGAGCCACAGCTCTAAGCAACAGAACTTCTGACCTTCGAGATCCGGCAATGCCGATCAACGAACCGAGTTACCCTA	Animalia	Chordata	Actinopterygii	Scorpaeniformes	Triglidae	Chelidonichthys/Eutrigla	Chelidonichthys cuculus/Eutrigla gurnardus	Red gurnard/Grey gurnard	100	Least Concern (Chelidonichthys cuculus)/Not found (Eutrigla gurnardus)	There is lower support for this taxonomic identification as it is based on fewer than three matches to sequences in the reference database, and/or limited geographic occurrence records for the taxon.	0	0	0	0	0	0	0	0	0	0	0	0	0	0	0	0	0	0	0	0	0	0	0	0	0	0	0	0	0	0	0	0	0	0	0	0	0
IM-19V1O1	GAGCTTTTAAACACACGGGAGCTTATGTTAATTAATTTAAATAAAAGATAAACAAATAAAACCTTCCTAATGTTTTTGGTTGGGGCGACCATGGGGGATCAATAAGCCCCCATGCGGAAGAAACTTAATTCTTAAAGCCACGAGGCACACCTCTAAGCATCAGAACATCTGACCTAAAGATCCGGCAAGACCGATTAACGAAACAAGTTACCCCA	Animalia	Chordata	Actinopterygii	Syngnathiformes	Syngnathidae	Nerophis	Nerophis lumbriciformis	Worm pipefish	100	Least Concern		0	0	0	0	0	0	0	0	0	0	0	0	0	0	0	0	0	0	0	0	0	0	0	0	0	0	0	0	0	0	0	0	0	0	0	0	0
IM-572LG9	GAGCTTGAGACAATAGGGGGATTTTATGTAGTAAACCTAAAGAGGGCATAAACAAGTTCACACTCCCTCCAATGTCTTCGGTTGGGGCGACCGCGGAGTAAAGAATAACCTCCATGAGGACTAGGGTGTAACCTTATAATCCCAGAACGACAGTTCAAAGAAGCAAAATTTTTGACCTAAGGATCCGGCACAGCCGATCAACGAACCGAGTTACCCCA	Animalia	Chordata	Actinopterygii	Syngnathiformes	Syngnathidae	Syngnathus	Syngnathus acus	Greater pipefish	100	Least Concern		0	0	0	0	0	0	0	0	0	0	0	7.31	0	0	0	0	0	0	0	0	0	0	0	0	0	0	0	0	0	0	0	0	0	0	0	0	1.97
IM-6Y6C98	GAACTTAAAAATCAACGGCCACCGCGAACCTAAGACTAAACCCACCGGGGCTACAGACATCGCAGAGCATGGCCGATATTTTTCGGTTGGGGCGACCTTGGAGAACAACAGATCCTCCAAAAACAAGACCACACCTCTTTACTTAGAGCCACCCCTCAAAGTGCTAATAGTGACCAGACCCAATATAATTGATTAATGGACCAAGCTACCCCA	Animalia	Chordata	Aves	Anseriformes	Anatidae	Anas	Anas platyrhynchos	Mallard	100	Least Concern		0	0	0	0	0	0	0	0	0	0	0	0	0	0	0	0	0	0	0	0	0	0	0	0	0	0	0	0	0	0	0	0	0	0	0	0	0
IM-A313I5	GAACTTAAAAATCAACGACCACCGCGAACTTCAAACCAACCCCACTGGGGCCACTTCCATCGCAGAGCCTGGTCGACATTTTTCGGTTGGGGCGACCTTGGAGAAGAACAAATCCTCCAAAAACAAGACCACACCTCTTTACCTAGAGCCACCCCTCAAAGTGCTAACAGTGACCAGACCCAATATAATTGATTAATGGACCAAGCTACCCCA	Animalia	Chordata	Aves	Anseriformes	Anatidae	Cygnus	Cygnus olor	Mute swan	100	Least Concern	There is lower support for this taxonomic identification as it is based on fewer than three matches to sequences in the reference database, and/or limited geographic occurrence records for the taxon.	0	0	0	0	0	0	0	0	0	0	0	0	0	0	0	0	0	0	0	3.23	0	0	0	0	0	0	0	0	0	0	0	0	0	0	0	0	0
IM-097ZTU	GAACTTAAAAATCAGCGACCACCACACACAAACCCAGCCCTACCAGGCTCACTACCCTCAAACTCTGGCCCGCATTTTTCGGTTGGGGTGACCTTGGAGAAAAACAGACCCTCCAAAAATAAGACCACATCTCTTGACCAAGAGCAACCCCTCAACGTACTAACAGTAACCAGACCCAATACACTTGATCAATGGACCAAGCTACCCCA	Animalia	Chordata	Aves	Charadriiformes	Laridae	Ichthyaetus					There is lower support for this taxonomic identification as it is based on fewer than three matches to sequences in the reference database, and/or limited geographic occurrence records for the taxon.	0	0	0	0	0	0	0	0	0	0	0	0	0	0	0	0	0	0	0	0	0	0	0	0	0	0	0	0	2.15	0	0	0	0	0	0	0	0
IM-Q144P9	GAACTTAAAAATCAGCGACCACCACATACAAACCCAACCCTACCAGGCTCACTACCCTCAAACTCTGGTCCGCATTTTTCGGTCGGGGTGACCTTGGAGAAAAATAGATCCTCCAAAAATAAGACCACATCTCTTGACCAAGAGCAACCCCTCAACGTACTAACAGTAACCAGACCCAATACACTTGATCAATGGACCAAGCTACCCCA	Animalia	Chordata	Aves	Charadriiformes	Laridae	Larus						0	0	0	0	0	0	0	0	3.46	0	0	0	0	0	0	0	0	0	0	0	0	0	0	0	0	0	0	0	0	0	0	0	0	0	0	0	0
IM-922R4Z	GAACTTAAAAATCAACAGCCACCTCACAACAAAATTCAACCTACCAGGCTCACCAAAACATGATGCTGGCTCACATTTTTCGGTTGGGGCGACCTTGGAGAAAAACAAAACCTCCAAAAATAAGACCACCCCTCTTAACCAAGAGCAACCCCTCGACGTGCTAATAGTAACCAGACCCAATACAATTGACCAATGGACCAAGCTACCCCA	Animalia	Chordata	Aves	Columbiformes	Columbidae	Columba	Columba palumbus	Common woodpigeon	100	Least Concern	There is lower support for this taxonomic identification as it is based on fewer than three matches to sequences in the reference database, and/or limited geographic occurrence records for the taxon.	0	0	0	0	0	10.6	0	0	0	0	0	4.76	0	0	0	0	0	0	0	0	0	0	0	0	0	0	0	0	0	0	0	0	0	0	0	0	0
IM-ETU9F9	GAACTTCAAAACCAGCAACCACCTTAAATCACATACCCACCTACTAGGTTCACTGCCACATAAGCTTCTGGTTTGCGTTTTTCGGTTGGGGCGACCTTGGAGCAAAACAAAACCTCCAAAAATTAGACCACACCTCTAAACTAAGAGCAACCCCTCAACGTGCTAATAGTACCCAGACCCAATACAATTGATCAATGGACCAAGCTACCCCA	Animalia	Chordata	Aves	Passeriformes	Emberizidae	Emberiza					There is lower support for this taxonomic identification as it is based on fewer than three matches to sequences in the reference database, and/or limited geographic occurrence records for the taxon.	0	0	0	2.92	0	0	0	0	0	0	0	0	0	0	0	0	0	0	0	0	0	0	0	0	0	0	0	0	0	0	0	0	0	0	0	0	0
IM-1P6B3U	GAACTTCAAAACCAGCGGCCACCCCAAAATACATAACCCCCCACTGGGCTCACTTATTCACTAAGCCACTGCCCCGCGTTTTTCGGTTGGGGCGACCTTGGAGAAAAACAAATCCTCCAAAAATTAGACCATCCCTCTAGACTGAGAGCAACCCCTCAACGTGCTAATAGCAACCAGACCCAATATAATTGATCTATGGACCAAGCTACCCCA	Animalia	Chordata	Aves	Passeriformes	Sturnidae	Sturnus	Sturnus unicolor/Sturnus vulgaris	Spotless starling/Common starling	99.53	Least Concern (Sturnus unicolor)/Least Concern (Sturnus vulgaris)	There is lower support for this taxonomic identification as it is based on fewer than three matches to sequences in the reference database, and/or limited geographic occurrence records for the taxon.	0	0	0	0	0	0	0	0	0	0	0	0	0	0	0	0	0	0	0	0	0	0	0	0	0	0	0	0	0	0	0	0	0	0	0	0	0
IM-8K6X9K	GAACTTTAAAATCAATAGCCACCACATATCCTACCCCAAGCCTACTGGCTCATAACCAAAAACACTGGCTAATATTTTTAGGTTGGGGCGACCTTGGAGAAAAACAAATCCTCCAAAACCAAGGCCACAACCCTTAACCAAGAGCTACCCCTCAACGTACTAATAGTGTCCAGACCCAATAAAATTGATCAATGAACCAAGCTACCCCA	Animalia	Chordata	Aves	Psittaciformes	Psittacidae	Melopsittacus	Melopsittacus undulatus	Budgerigar	100	Least Concern		0	0	0	0	0	0	0	0	0	0	0	1	0	0	0	0	0	0	0	0	0	0	0	0	0	0	0	0	0	0	0	0	0	0	0	0	0
IM-ZDA5R5	GAGCTTCAAATACATAAATTAATTATGTACATATTAATAATCCCAGGACATAAACAAAAAATATAATACTTCTAATTTAACTATTTTTGGTTGGGGTGACCAAGGGGAAAAATGAATCCCCCTTATCGACCGAGTATTCAAATACTTAAAAGTTAGAATTACAATTCTAACCGATAAAAATTTTATCGAAAAATGACCCAGGATTTTCCTGATCAATGAACCAAGTTACCCTA	Animalia	Chordata	Elasmobranchii	Carcharhiniformes	Scyliorhinidae	Scyliorhinus	Scyliorhinus canicula	Smaller spotted catshark	100	Least Concern		0	0	0	0.07	0	0	0	0.34	0	0	0.08	0	0	0	0	0	0	0	0	0.04	0.41	0	0	0	0	0	0.05	0	0	0	0	0	0.43	0.27	0	0	0
IM-87YXAS	GAGCTTCAAACACATTAATTAATTATGTAATTATTAAGCCCTCTGGGAATAAACAAAATATATAATATTTCTAATTAATTGTTTTTGGTTGGGGTGACCGAGGGGAAAAACAAATCCCCCCCATCGATTGAGTACTCAGTACTTGAAAATTAGAATAACAATTCTAATTGATAGAATATTTATCGAAAAATGACCCAGAATTTTCTGATCAATGAACCAAGTTACCCTA	Animalia	Chordata	Elasmobranchii	Carcharhiniformes	Triakidae	Galeorhinus	Galeorhinus galeus	Tope shark	100	Critically Endangered	There is lower support for this taxonomic identification as it is based on fewer than three matches to sequences in the reference database, and/or limited geographic occurrence records for the taxon.	0	0	0.07	0	0	0	0	0	0	0	0	0	0	0	0	0	0	0	0	0	0	0	0	0	0	0	0	0	0	0	0	0	0	0	0	0	0
IM-H28JAU	GAGCTTTAAACACTTAAGTTAATTATGTAACCATTTATTCCTCAGGGTATAAACAAAATATATAATACTTCTAACTTAACTGTTTTTGGTTGGGGTGACCGAGGGGGAAAACAAATCCCCCTCATCGATTGAGTACTCAGTACTTGAAAATCAGAATAACAATTCTGATTAATAAAATATTTATCGAAAAATGACCCAGGATTTCCTGATCAATGAACCAAGTTACCCTA	Animalia	Chordata	Elasmobranchii	Carcharhiniformes	Triakidae	Mustelus	Mustelus asterias	Starry smooth-hound	100	Near Threatened		0	0	0	0	21.26	0	3.12	0	0.7	0	0	0	0.62	0	1.99	0	9.32	3.89	0	3.98	1.03	0	0	0	0.14	0	1.35	0	0	0	0	0	0	0.44	0	0	0
IM-QC79M5	GAGCTTCAAACACTTAAGTTATTTTTAAATATCAAAAACTTCCCGACCCTCGGGTATAAAATACAAAATAACTTTCTAACTTAAACTTGTTTTTGGTTGGGGCGACCGAGGGGAAAAACAAAACCCCCTTATCGAGTGGGTGAGAAATCACTCAAAATTAGAACTACAGTTCTAATTAATAGAAAATCTAACGAATAATGACCCAGGAAACCATATCCTGATCAATGAACCAAGTTACCCTA	Animalia	Chordata	Elasmobranchii	Myliobatiformes	Dasyatidae	Dasyatis	Dasyatis pastinaca	Common stingray	100	Vulnerable	There is lower support for this taxonomic identification as it is based on fewer than three matches to sequences in the reference database, and/or limited geographic occurrence records for the taxon.	0	0	0	0	0	0	0	0	0	0	0	0	0	0	0	0	0	0	0	0	0	0	0	0	0	0	0	0	0	0	0	0	0	0	0	0	2.53
IM-09DU0H	GAGCTTTAAACACTTAAGTTACTATCTTACTTACCAACTAATCTAAAGACTTAACCCACCCTAATAGTAATCTAACTTAATGTTTTCGGTTGGGGCGACCAAGGAGTAAAAGAAAACCTCCTTATCGATTGAGTATTTTTACTTAAAAATCAGAACAACAATTCTGATCAATAGAATATCTAACGAATAATGACCCAGGATTATACCCTGATCAATGAACCAAGTTACCCTA	Animalia	Chordata	Elasmobranchii	Rajiformes	Rajidae	Raja	Raja brachyura	Blonde ray	99.57	Near Threatened		0	0	0	0	0	0	0	0	0	0	0	0	0	0	0	0	0	0	0	0	0	0	0	0	0	0	0	0	0	0	0	0	0	0	0	0	0
IM-766XXX	GAGCTTTAAACACTTAAGTTACTATCTTACTTATCAATTAATCTAAAGACCTAACCTACCCTAATAGTAACCTAACTTAATGTTTTCGGTTGGGGCGACCAAGGAGTAAAAGAAAACCTCCTTATCGATTGAGTATTTTTACTTAAAAACCAGAACGACAGTTCTGATCAATAGAATATCTAACGAATAATGACCCAGGGCTACACCCTGATCAATGAACCAAGTTACCCTA	Animalia	Chordata	Elasmobranchii	Rajiformes	Rajidae	Raja	Raja clavata	Thornback ray	100	Near Threatened	There is lower support for this taxonomic identification as it is based on fewer than three matches to sequences in the reference database, and/or limited geographic occurrence records for the taxon.	0	0	0	0	0	0	0	0	0	0	0	0	0	0	0	0	0	0	0	0	0	0	0	0	1.96	0	0	0	0	0	0	0	0	0	0	0	0
IM-13GH1B	GAGCTTTAAACACTTAAGTTACTATCTTACTTATCAATTAATCTAAAGACCTAACCTCCCCTAATAGTAGCCTAACTTAATGTTTTCGGTTGGGGCGACCAAGGAGTAAAAGAAAACCTCCTTATCGATTGAGTATTTTTACTTAAAAACCAGAACGACAGTTCTGATCAATAGAATATCTAACGAATAATGACCCAGGGCTACACCCTGATCAATGAACCAAGTTACCCTA	Animalia	Chordata	Elasmobranchii	Rajiformes	Rajidae	Raja	Raja clavata/Raja montagui	Thornback ray/Spotted ray	100	Near Threatened (Raja clavata)/Least Concern (Raja montagui)	There is lower support for this taxonomic identification as it is based on fewer than three matches to sequences in the reference database, and/or limited geographic occurrence records for the taxon.	0	6.36	0	0	0	0	0	0	0	0	0	0.54	0	0	0	0	0	0	0	0	0.14	0	0	0	0.38	0	0	0.16	0	0	0	0	0.43	0	0	0	1.48
IM-64Z3YC	GAGCTTTAAACACTTAAGTTACTATCTTACTTACCGATAATCTAAAGACTTAACCTACCCTAATAGTAATCTAACTTAATGTTTTCGGTTGGGGCGACCAAGGAGTAAAAGAAAACCTCCTTATCGATTGAGTATTTTTACTTAAAAATCAGAACGACAGCTCTGATCAATAGAATATCTAACGAATAATGACCCAGGCTTATACCCTGATCAATGAACCAAGTTACCCTA	Animalia	Chordata	Elasmobranchii	Rajiformes	Rajidae	Raja	Raja montagui	Spotted ray	100	Least Concern		0	0	0	0	0	0	0	0	0	0	0	0	0	0	0	0	0	0	0	0	0	0	0	0	0	0	0	0	0	0	0	0	0	0	23.96	0	0
IM-EV68R8	GAGCTTTAAACACTTAAGTTATTATCCTACTTACCAATTAATCTAAAGACTTAACCTACCCTAATAATAACCTAACTTAATGTTTTCGGTTGGGGCGACCAAGGAGTAAAAGAAAACCTCCTTATCGATCGAGTATTTTTACTTAAAAATCAGAATGACAGTTCTGATTAATAGAATATCTAACGAATAATGACCCAGGGCTTTACCCTGATCAATGAACCAAGTTACCCTA	Animalia	Chordata	Elasmobranchii	Rajiformes	Rajidae	Raja	Raja undulata	Undulate ray	100	Endangered		0	0	0	1.06	0	3.73	0	0	0.51	0	0.35	0	0	0	0.61	0	0	0	0	0.87	0.45	0	0	0	0	0	0	0	0	0	0	0	0	0	0	0	0
IM-SA4741	GAGCTTTAATTAATCAACTCAAAAGGCATAAAATAATACCACCAAGGGATAACAAAGCTTTAGATGAGCTGACAATTTCGGTTGGGGTGACCTCGGAGTATAAAAAACCCTCCGAGTGATTAAAACTTAGGCCTACCAGCCAAAGTATAGTATCACTTATTGATCCAAAATTTTGATCAACGGAACAAGTTACCCTA	Animalia	Chordata	Mammalia	Cetacea	Delphinidae	Tursiops	Tursiops truncatus	Common bottlenose dolphin	100	Least Concern		0	0	0	0	0	0	0	0	0	0	0	0	0	0	0	0	0	0	0	0	0	0	0	0	0	0	0	0	0	0	0	0	5.04	0	0	0	0
IM-R327T4	GAGCTTCAATTTACTAGTTCAACTTATATAAAAACAACCTAATGGGCTAAAACAAAATAAATATGAACTAAAAAATTTCGGTTGGGGTGACCTCGGAGAATAAAAAATCCTCCGAATGATTTTAACCTAGACTCACAAGTCAAAGTAATACTAATATCTTATTGACCCAATTATTGATCAACGGACCAAGTTACCCTA	Animalia	Chordata	Mammalia	Rodentia	Muridae	Rattus	Rattus norvegicus	Norway rat	100	Least Concern		0	0	0	0	0	0.13	0	0	0	0	0	0	0	0	0	0	0	0	0	0	0	0	0	0	0	0	0	0	0	0	0	0	0	0	0	0	0
IM-A21VLF	GAGCTTTAATTTATTAGCTTACTTAACCAATTTTTAACCCATAAGGGCATAACACATACACTTAAACCTAAGCTAGTAATTTCGGTTGGGGTGACCTCGGAGTACAATAAAACCTCCGAATGATATTAGCCTAGATCCAACAAATCGAAGTTTAAATCACCAATTGACCCAAATTCCTTTTGATCAACGGACCAAGTTACCCTA	Animalia	Chordata	Mammalia	Rodentia								0	0	0	0	0	0	0	0	0	0	0	0	0	0	0	0	0	0	0	0	0	0	0	0	0	0	0	0	0	0	0	0	0	0	0	0	0
[truncated: 41 more columns]
