# Supplementary material for: Cost-effort analysis of Baited Remote Underwater Video (BRUV) and environmental DNA (eDNA) in monitoring marine ecological communities
Source: PeerJ. 2024 Apr 30;12:e17091. doi: 10.7717/peerj.17091 (PMC11067900; doi:10.7717/peerj.17091)
Supplement: Supplemental Information 22 [file peerj-12-17091-s022.xlsx]

## Sheet: Sheet1
Unit number (ALWAYS FILL IN)	Date	Site number (1-28)	Time of deployment	Tidal coefficient	Bruv (1,2,3)	Camera (L/R)	Habitat type	Biotype	EUNIS description	Macroalgal cover (%)	Depth (m)	Latitude	Longitude	File name	Time in footage when first appear	Invert/Vert	Demersal fish/Pelagic fish/Crustacea/Molluscs	Species ID scientific	Species ID common	Number of individuals	Duration (secs)	Comments
1	2021-05-07	1	15:04:00	55	1	R	Small rocks	Gravel-cobbles	Sublittoral coarse sediment	0	NA	50 48.981	0 12.265	GH050012	01:49:00	Invertebrate	Echinoderm	Asterias rubens	Common Starfish	2	1080
2	2021-05-07	1	15:04:00	55	2	R	Rocky bottom	Gravel-cobbles	Sublittoral coarse sediment	0	NA	50 48.981	0 12.265	GH020004	04:05:00	Invertebrate	Crustacea	Maja brachydactyla	Spiny Spider Crab	1	60
3	2021-05-07	1	15:04:00	55	2	R	Rocky bottom	Gravel-cobbles	Sublittoral coarse sediment	0	NA	50 48.981	0 12.265	Gh020004	04:50:00	Vertebrate	Demersal	Gobiusculus flavescens	Two-spot Goby	1	10
4	2021-05-07	1	15:04:00	55	2	R	Rocky bottom	Gravel-cobbles	Sublittoral coarse sediment	0	NA	50 48.981	0 12.265	GH030004	0.16	Vertebrate	Pelagic	Conger conger	Conger Eel	2	168	One comes back at 4:36
5	2021-05-07	1	15:04:00	55	2	R	Rocky bottom	Gravel-cobbles	Sublittoral coarse sediment	0	NA	50 48.981	0 12.265	GH030004	01:44:00	Invertebrate	Crustacea	Maja brachydactyla	Spiny Spider Crab	2	366
6	2021-05-07	1	15:04:00	55	2	R	Rocky bottom	Gravel-cobbles	Sublittoral coarse sediment	0	NA	50 48.981	0 12.265	GH030004	07:51:00	Vertebrate	Demersal	Thorogobius ephippiatus	Leopard spotted goby	1	27
7	2021-05-07	1	15:04:00	55	2	R	Rocky bottom	Gravel-cobbles	Sublittoral coarse sediment	0	NA	50 48.981	0 12.265	GH040004	02:32:00	Invertebrate	Crustacea	Maja brachydactyla	Spiny Spider Crab	1	131
8	2021-05-07	1	15:04:00	55	2	R	Rocky bottom	Gravel-cobbles	Sublittoral coarse sediment	0	NA	50 48.981	0 12.265	GH050004	01:27:00	Invertebrate	Crustacea	Maja brachydactyla	Spiny Spider Crab	1	9	Another at 2:04, leaves 3:14
9	2021-05-07	1	15:04:00	55	2	R	Rocky bottom	Gravel-cobbles	Sublittoral coarse sediment	0	NA	50 48.981	0 12.265	GH050004	02:36:00	Invertebrate	Crustacea	Cancer pagurus	Edible crab	1	30	Another later, wandering around
10	2021-05-07	1	15:04:00	55	2	R	Rocky bottom	Gravel-cobbles	Sublittoral coarse sediment	0	NA	50 48.981	0 12.265	GH060004	4.01	Vertebrate	Demersal	Gobiusculus flavescens	Two-spot Goby	1	60
11	2021-05-07	1	15:04:00	55	3	L ( No R available)	Relatively rocky	Gravel-cobbles	Sublittoral coarse sediment	0	NA	50 48.981	0 12.265	GH030003	11:36:00	Vertebrate	Pelagic	Conger conger	Conger Eel	1	25
12	2021-05-07	1	15:04:00	55	3	L ( No R available)	Relatively rocky	Gravel-cobbles	Sublittoral coarse sediment	0	NA	50 48.981	0 12.265	GH050003	2.23	Vertebrate	Pelagic	Conger conger	Conger Eel	2	9	Eel returns 3.19 - 7:08
13	2021-05-07	2	13:28:00	55	1	R	Rocks	Gravel-cobbles	Sublittoral coarse sediment	20-40	NA	50 48.4	0 12.643	GH020010	0.57	Invertebrate	Echinoderm	Asterias rubens	Common Starfish	1	420
14	2021-05-07	2	13:28:00	55	1	R	Rocks	Gravel-cobbles	Sublittoral coarse sediment	20-40	NA	50 48.4	0 12.643	GH040010	0.3	Invertebrate	Echinoderm	Asterias rubens	Common Starfish	5		Behind seaweed, entrance time uncertain
15	2021-05-07	2	13:28:00	55	1	R	Rocks	Gravel-cobbles	Sublittoral coarse sediment	20-40	NA	50 48.4	0 12.643	GH050010	5	Invertebrate	Crustacea	Cancer pagurus	Edible crab	1	300	Small crab
16	2021-05-07	2	13:28:00	55	1	R	Rocks	Gravel-cobbles	Sublittoral coarse sediment	20-40	NA	50 48.4	0 12.643	GH050010	11.28	Invertebrate	Crustacea	Maja brachydactyla	Spiny Spider Crab	1	170
17	2021-05-07	2	13:28:00	55	1	R	Rocks	Gravel-cobbles	Sublittoral coarse sediment	20-40	NA	50 48.4	0 12.643	GH060010	03:50:00	Invertebrate	Crustacea	Cancer pagurus	Edible crab	1	10
18	2021-05-07	2	13:28:00	55	2	R	Rocks and shells	Gravel-cobbles	Sublittoral coarse sediment	20-40	NA	50 48.4	0 12.643	GH010003	6.25	Invertebrate	Mollusc	Buccinum undatum	Common Whelk	3		second arrives later 6.48
19	2021-05-07	2	13:28:00	55	2	R	Rocks and shells	Gravel-cobbles	Sublittoral coarse sediment	20-40	NA	50 48.4	0 12.643	GH010003	6.3	Vertebrate	Demersal	Gobiusculus flavescens	Two-spot Goby	1		small
20	2021-05-07	2	13:28:00	55	2	R	Rocks and shells	Gravel-cobbles	Sublittoral coarse sediment	20-40	NA	50 48.4	0 12.643	GH010003	6.33	Vertebrate	Demersal	Thorogobius ephippiatus	Leopard spotted goby	1		bigger
21	2021-05-07	2	13:28:00	55	2	R	Rocks and shells	Gravel-cobbles	Sublittoral coarse sediment	20-40	NA	50 48.4	0 12.643	GH010003	6.3	Invertebrate	Crustacea	Cancer pagurus	Edible crab	1		very small
22	2021-05-07	2	13:28:00	55	2	R	Rocks and shells	Gravel-cobbles	Sublittoral coarse sediment	20-40	NA	50 48.4	0 12.643	GH010003	6.25	Invertebrate	Crustacea	Diogenes pugilator	Hermit crab	1
23	2021-05-07	2	13:28:00	55	2	R	Rocks and shells	Gravel-cobbles	Sublittoral coarse sediment	20-40	NA	50 48.4	0 12.643	GH010003	6.25	Invertebrate	Echinoderm	Asterias rubens	Common Starfish	5	3600	(unrelated to species we saw eruption of sand from seabed?)
24	2021-05-07	2	13:28:00	55	2	R	Rocks and shells	Gravel-cobbles	Sublittoral coarse sediment	20-40	NA	50 48.4	0 12.643	GH010003	6.4	Invertebrate	Crustacea	Pagrus bernhardus	Common Hermit Crab	2
25	2021-05-07	2	13:28:00	55	2	R	Rocks and shells	Gravel-cobbles	Sublittoral coarse sediment	20-40	NA	50 48.4	0 12.643	GH020003	7.35	Vertebrate	Demersal	Gobius paganellus	Rock Goby	1		juvenile
26	2021-05-07	2	13:28:00	55	2	R	Rocks and shells	Gravel-cobbles	Sublittoral coarse sediment	20-40	NA	50 48.4	0 12.643	GH020003	7.35	Invertebrate	Crustacea	Liocarcinus depurator	Harbour Crab	1
27	2021-05-07	2	13:28:00	55	2	R	Rocks and shells	Gravel-cobbles	Sublittoral coarse sediment	20-40	NA	50 48.4	0 12.643	GH020003	8.4	Invertebrate	Crustacea	Diogenes pugilator	Hermit crab	1	15
28	2021-05-07	2	13:28:00	55	2	R	Rocks and shells	Gravel-cobbles	Sublittoral coarse sediment	20-40	NA	50 48.4	0 12.643	GH030003	0.48	Invertebrate	Crustacea	Maja brachydactyla	Spiny Spider Crab	1	240	Very big - returns in 04 and 06
29	2021-05-07	2	13:28:00	55	2	R	Rocks and shells	Gravel-cobbles	Sublittoral coarse sediment	20-40	NA	50 48.4	0 12.643	GH050003	06:50:00	Invertebrate	Crustacea	Galathea spp.	Squat Lobster	1	280	Unsure if it is a squat lobster as they are meant to be very rare in the area
30	2021-05-07	2	13:28:00	55	3	R	Small rocks	Gravel-cobbles	Sublittoral coarse sediment	20-40	NA	50 48.4	0 12.643	GH010002	6.5	Invertebrate	Echinoderm	Asterias rubens	Common Starfish	2
31	2021-05-07	2	13:28:00	55	3	R	Small rocks	Gravel-cobbles	Sublittoral coarse sediment	20-40	NA	50 48.4	0 12.643	GH020002	1.5	Vertebrate	Demersal	Pomatoschistus pictus	Painted Goby	1	9	returned later 3.50
32	2021-05-07	2	13:28:00	55	3	R	Small rocks	Gravel-cobbles	Sublittoral coarse sediment	20-40	NA	50 48.4	0 12.643	GH030002	10.27	Invertebrate	Crustacea	Cancer pagurus	Edible crab	1	30	Little - returns later
33	2021-05-07	2	13:28:00	55	3	R	Small rocks	Gravel-cobbles	Sublittoral coarse sediment	20-40	NA	50 48.4	0 12.643	GH030002	0.5	Invertebrate	Mollusc	Buccinum undatum	Common Whelk	2	250
34	2021-05-07	2	13:28:00	55	3	R	Small rocks	Gravel-cobbles	Sublittoral coarse sediment	20-40	NA	50 48.4	0 12.643	GH030002	2	Invertebrate	Echinoderm	Asterias rubens	Common Starfish	3
35	2021-05-07	2	13:28:00	55	3	R	Small rocks	Gravel-cobbles	Sublittoral coarse sediment	20-40	NA	50 48.4	0 12.643	GH040002	4.5	Invertebrate	Crustacea	Cancer pagurus	Edible crab	2
36	2021-05-07	2	13:28:00	55	3	R	Small rocks	Gravel-cobbles	Sublittoral coarse sediment	20-40	NA	50 48.4	0 12.643	GH050002	6.3	Vertebrate	Pelagic	Conger conger	Conger Eel	1	300	returns twice in 06
37	2021-05-07	2	13:28:00	55	3	R	Small rocks	Gravel-cobbles	Sublittoral coarse sediment	20-40	NA	50 48.4	0 12.643	GH060002	10.25	Invertebrate	Crustacea	Maja brachydactyla	Spiny Spider Crab	1	75	baby
38	2021-09-07	3	11:24:00	72	1	R	Sandy	Sand	Moderate energy circalittoral rock	0	15	50 46.867	0 12.680	GH010019	07:12:00	Invertebrate	Crustacea	Pagrus bernhardus	Common Hermit Crab	2	103
39	2021-09-07	3	11:24:00	72	1	R	Sandy	Sand	Moderate energy circalittoral rock	0	15	50 46.867	0 12.680	GH010019	10:58:00	Invertebrate	Mollusc	Tritia reticulata	Netted Dog Whelk	1	73
40	2021-09-07	3	11:24:00	72	1	R	Sandy	Sand	Moderate energy circalittoral rock	0	15	50 46.867	0 12.680	GH020019	02:43:00	Invertebrate	Mollusc	Buccinum undatum	Common Whelk	1	438
41	2021-09-07	3	11:24:00	72	1	R	Sandy	Sand	Moderate energy circalittoral rock	0	15	50 46.867	0 12.680	GH020019	12	Invertebrate	Echinoderm	Asterias rubens	Common Starfish	1	97
42	2021-09-07	3	11:24:00	72	1	R	Sandy	Sand	Moderate energy circalittoral rock	0	15	50 46.867	0 12.680	GH030019	7.4	Invertebrate	Mollusc	Tritia reticulata	Netted Dog Whelk	1	420
43	2021-09-07	3	11:24:00	72	1	R	Sandy	Sand	Moderate energy circalittoral rock	0	15	50 46.867	0 12.680	GH040019	7.5	Invertebrate	Crustacea	Pagrus bernhardus	Common Hermit Crab	1	90
44	2021-09-07	3	11:24:00	72	2	R	Sandy with rocks	Sand	Moderate energy circalittoral rock	0	15	50 46.867	0 12.680	GH010011	9.45	Invertebrate	Crustacea	Pagrus bernhardus	Common Hermit Crab	1	180	very big
45	2021-09-07	3	11:24:00	72	2	R	Sandy with rocks	Sand	Moderate energy circalittoral rock	0	15	50 46.867	0 12.680	GH010011	9.3	Invertebrate	Mollusc	Aplysia punctata	Dotted sea hare	1	2400
46	2021-09-07	3	11:24:00	72	2	R	Sandy with rocks	Sand	Moderate energy circalittoral rock	0	15	50 46.867	0 12.680	GH020011	9.15	Vertebrate	Demersal	Chirolophis ascanii	Yarrells Blenny	1	150
47	2021-09-07	3	11:24:00	72	2	R	Sandy with rocks	Sand	Moderate energy circalittoral rock	0	15	50 46.867	0 12.680	GH040011	02:14:00	Invertebrate	Echinoderm	Asterias rubens	Common Starfish	1	644
48	2021-09-07	3	11:24:00	72	2	R	Sandy with rocks	Sand	Moderate energy circalittoral rock	0	15	50 46.867	0 12.680	GH050011	0.5	Invertebrate	Mollusc	Buccinum undatum	Common Whelk	1	500
49	2021-09-07	3	11:24:00	72	3	R	Sandy	Sand	Moderate energy circalittoral rock	0	15	50 46.867	0 12.680	GH020009	04:22:00	Invertebrate	Crustacea	Liocarcinus depurator	Harbour Crab	1	120
50	2021-09-07	3	11:24:00	72	3	R	Sandy	Sand	Moderate energy circalittoral rock	0	15	50 46.867	0 12.680	GH050009	0.2	Invertebrate	Crustacea	Pagrus bernhardus	Common Hermit Crab	3	430
51	2021-08-07	4	13:35:00	68	1	R	Rocky with seaweed	Gravel-cobbles	Sublittoral macrophyte dominated sediment	20-40	6.3	50 49.088	0 17.532	GH030015	5	Vertebrate	Demersal	Raja undulata	Undulate Ray	1	29	returns later
52	2021-08-07	4	13:35:00	68	1	R	Rocky with seaweed	Gravel-cobbles	Sublittoral macrophyte dominated sediment	20-40	6.3	50 49.088	0 17.532	GH040015	1.53	Vertebrate	Pelagic	Conger conger	Conger Eel	1	5	note - ground species hard to see due to algea and seaweed
53	2021-08-07	4	13:35:00	68	2	R	Rocky with algae	Gravel-cobbles	Sublittoral macrophyte dominated sediment	20-40	6.3	50 49.088	0 17.532	GH020007	6.55	Invertebrate	Crustacea	Maja brachydactyla	Spiny Spider Crab	1	35
54	2021-08-07	4	13:35:00	68	2	R	Rocky with algae	Gravel-cobbles	Sublittoral macrophyte dominated sediment	20-40	6.3	50 49.088	0 17.532	GH040007	0	Vertebrate	Demersal	Pomatoschistus minutus	Sand Goby	1	16
55	2021-08-07	4	13:35:00	68	2	R	Rocky with algae	Gravel-cobbles	Sublittoral macrophyte dominated sediment	20-40	6.3	50 49.088	0 17.532	GH060007	1.32	Vertebrate	Demersal	Trisopterus luscus	Bib	19	57	shoal
56	2021-08-07	4	13:35:00	68	3	R	Rocky with algae	Gravel-cobbles	Sublittoral macrophyte dominated sediment	20-40	6.3	50 49.088	0 17.532	GH020005	10.39	Vertebrate	Demersal	Trisopterus luscus	Bib	4	16
57	2021-08-07	4	13:35:00	68	3	R	Rocky with algae	Gravel-cobbles	Sublittoral macrophyte dominated sediment	20-40	6.3	50 49.088	0 17.532	GH030005	6.08	Vertebrate	Pelagic	Conger conger	Conger Eel	1	17
58	2021-08-07	4	13:35:00	68	3	R	Rocky with algae	Gravel-cobbles	Sublittoral macrophyte dominated sediment	20-40	6.3	50 49.088	0 17.532	GH050005	7.28	Vertebrate	Demersal	Gobiusculus flavescens	Two-spot Goby	12	44
59	2021-08-07	5	11:58:00	68	1	R	pebbles	Mixed sediment	Sublittoral mixed sediment	0	10	50 48.072	0 17.542	GH020014	0	Invertebrate	Echinoderm	Asterias rubens	Common Starfish	1	600
60	2021-08-07	5	11:58:00	68	1	R	pebbles	Mixed sediment	Sublittoral mixed sediment	0	10	50 48.072	0 17.542	GH020014	0	Invertebrate	Mollusc	Buccinum undatum	Common Whelk	3	700	small- remain for 04
61	2021-08-07	5	11:58:00	68	1	R	pebbles	Mixed sediment	Sublittoral mixed sediment	0	10	50 48.072	0 17.542	GH030014	0	Invertebrate	Mollusc	Buccinum undatum	Common Whelk	1	660	big - remain 04
62	2021-08-07	5	11:58:00	68	1	R	pebbles	Mixed sediment	Sublittoral mixed sediment	0	10	50 48.072	0 17.542	GH030014	0.3	Invertebrate	Echinoderm	Asterias rubens	Common Starfish	1	1800
63	2021-08-07	5	11:58:00	68	1	R	pebbles	Mixed sediment	Sublittoral mixed sediment	0	10	50 48.072	0 17.542	GH050014	9.5	Invertebrate	Crustacea	Goneplax rhomboides	Angular crab	1	65	starfish and whelks still hanging around
64	2021-08-07	5	11:58:00	68	2	R	rocks and algae	Mixed sediment	Sublittoral mixed sediment	0	10	50 48.072	0 17.542	GH010006	06:50:00	Invertebrate	Mollusc	Tritia reticulata	Netted Dog Whelk	1
65	2021-08-07	5	11:58:00	68	2	R	rocks and algae	Mixed sediment	Sublittoral mixed sediment	0	10	50 48.072	0 17.542	GH020006	00:01:00	Invertebrate	Mollusc	Buccinum undatum	Common Whelk	1	660
66	2021-08-07	5	11:58:00	68	2	R	rocks and algae	Mixed sediment	Sublittoral mixed sediment	0	10	50 48.072	0 17.542	GH030006	03:05:00	Invertebrate	Crustacea	Maja brachydactyla	Spiny Spider Crab	1	45	Another from 7:50-8:50
67	2021-08-07	5	11:58:00	68	2	R	rocks and algae	Mixed sediment	Sublittoral mixed sediment	0	10	50 48.072	0 17.542	GH040006	00:50:00	Invertebrate	Crustacea	Maja brachydactyla	Spiny Spider Crab	1	100
68	2021-08-07	5	11:58:00	68	2	R	rocks and algae	Mixed sediment	Sublittoral mixed sediment	0	10	50 48.072	0 17.542	GH040006	00:00:00	Invertebrate	Mollusc	Buccinum undatum	Common Whelk	1	660	Hides behind a rock for a long time
69	2021-08-07	5	11:58:00	68	3	R	rocky	Mixed sediment	Sublittoral mixed sediment	0	10	50 48.072	0 17.542	GH010004	08:55:00	Invertebrate	Mollusc	Buccinum undatum	Common Whelk	2
70	2021-08-07	5	11:58:00	68	3	R	rocky	Mixed sediment	Sublittoral mixed sediment	0	10	50 48.072	0 17.542	GH020004	06:50:00	Invertebrate	Crustacea	Cancer pagurus	Edible crab	4	30	Four baby crabs (very small)
71	2021-08-07	5	11:58:00	68	3	R	rocky	Mixed sediment	Sublittoral mixed sediment	0	10	50 48.072	0 17.542	GH020004	07:53:00	Invertebrate	Echinoderm	Asterias rubens	Common Starfish	2	1980	carries on into video 5
72	2021-08-07	5	11:58:00	68	3	R	rocky	Mixed sediment	Sublittoral mixed sediment	0	10	50 48.072	0 17.542	GH020004	09:40:00	Invertebrate	Crustacea	Macropodia rostrata	Long-legged Spider Crab	1	30	carries on into video 3
73	2021-08-07	5	11:58:00	68	3	R	rocky	Mixed sediment	Sublittoral mixed sediment	0	10	50 48.072	0 17.542	GH020004	10:30:00	Invertebrate	Mollusc	Buccinum undatum	Common Whelk	2	1980	carries on into video 5
74	2021-08-07	5	11:58:00	68	3	R	rocky	Mixed sediment	Sublittoral mixed sediment	0	10	50 48.072	0 17.542	GH030004	08:30:00	Invertebrate	Crustacea	Pagrus bernhardus	Common Hermit Crab	1	60	Potential hermit crab, moving rocks to hide itself
75	2021-08-07	5	11:58:00	68	3	R	rocky	Mixed sediment	Sublittoral mixed sediment	0	10	50 48.072	0 17.542	GH040004	01:00:00	Vertebrate	Demersal	Spondyliosoma cantharus	Black sea bream	1	11	He comes back into the frame a second after he left
76	2021-08-07	5	11:58:00	68	3	R	rocky	Mixed sediment	Sublittoral mixed sediment	0	10	50 48.072	0 17.542	GH060004	07:25:00	Invertebrate	Crustacea	Maja brachydactyla	Spiny Spider Crab	1	52	Nothing happens in video 5
77	2021-08-07	6	10:28:00	68	1	R	sand with rock and algae, very murky water	Mixed sediment	Sublittoral mixed sediment	20-40	14	50 46.622	0 17.559	GH010013	10:23:00	Vertebrate	Pelagic	Conger conger	Conger Eel	1	7
78	2021-08-07	6	10:28:00	68	1	R	sand with rock and algae, very murky water	Mixed sediment	Sublittoral mixed sediment	20-40	14	50 46.622	0 17.559	GH020013	10:25:00	Vertebrate		Unidentifiable	Unidentifiable	1	5	unidentifiable fish
79	2021-08-07	6	10:28:00	68	1	R	sand with rock and algae, very murky water	Mixed sediment	Sublittoral mixed sediment	20-40	14	50 46.622	0 17.559	GH040013	04:23:00	Invertebrate		Unidentifiable	Unidentifiable			unidentifiable animal in the sand
80	2021-08-07	6	10:28:00	68	1	R	sand with rock and algae, very murky water	Mixed sediment	Sublittoral mixed sediment	20-40	14	50 46.622	0 17.559	GH060013	04:53:00	Vertebrate	Demersal	Spondyliosoma cantharus	Black sea bream	1	17
81	2021-08-07	6	10:28:00	68	1	R	sand with rock and algae, very murky water	Mixed sediment	Sublittoral mixed sediment	20-40	14	50 46.622	0 17.559	GH060013	10:04:00	Invertebrate	Crustacea	Liocarcinus depurator	Harbour Crab	1
82	2021-08-07	6	10:28:00	68	2	R	sand with lots of seaweed, very murky	Mixed sediment	Sublittoral mixed sediment	20-40	14	50 46.622	0 17.559	GH040005	1.55	Vertebrate	Demersal	Dicentrarchus labrax	Bass	2	43	- returns clip 4/5
83	2021-08-07	6	10:28:00	68	2	R	sand with lots of seaweed, very murky	Mixed sediment	Sublittoral mixed sediment	20-40	14	50 46.622	0 17.559	GH040005	2.38	Invertebrate	Crustacea	Hyas araneus	Great spider crab	1
84	2021-08-07	6	10:28:00	68	3	R	Sand with algea/seaweed- viisbilty bad	Mixed sediment	Sublittoral mixed sediment	20-40	14	50 46.622	0 17.559	GH030003	2.1	Invertebrate	Crustacea	Maja brachydactyla	Spiny Spider Crab	1	160
85	2021-09-07	7	12:34:00	73	1	R	Rocky and seaweed	Gravel-cobbles	Sublittoral coarse sediment	40-60	6	50 47.928	0 24.201	GH030017	0.47	Vertebrate	Demersal	Trisopterus luscus	Bib	2	30	stripy
86	2021-09-07	7	12:34:00	73	1	R	Rocky and seaweed	Gravel-cobbles	Sublittoral coarse sediment	40-60	6	50 47.928	0 24.201	GH050017	4.2	Vertebrate	Demersal	Trisopterus luscus	Bib	1	5
87	2021-09-07	7	12:34:00	73	2	R	Rocky and seaweed	Gravel-cobbles	Sublittoral coarse sediment	40-60	6	50 47.928	0 24.201	GH040010	4.17	Invertebrate	Mollusc	Sepia officinalis	Common Cuttlefish	1	5
88	2021-09-07	7	12:34:00	73	2	R	Rocky and seaweed	Gravel-cobbles	Sublittoral coarse sediment	40-60	6	50 47.928	0 24.201	GH040010	4.53	Vertebrate		Unidentifiable	Unidentifiable	1		Unidentfied fish
89	2021-09-07	8	11:14:00	72	1	R	rock with algae	Gravel-cobbles	Sublittoral coarse sediment	20-40	9.3	50 46.993	0 24.21	GH020017	4.07	Vertebrate	Pelagic	Scyliorhinus canicula	Small Spotted Catshark	1	140	swimming in and out of camera - returns later
90	2021-09-07	8	11:14:00	72	1	R	rock with algae	Gravel-cobbles	Sublittoral coarse sediment	20-40	9.3	50 46.993	0 24.21	GH040017	5.05	Vertebrate	Demersal	Trisopterus minutus	Poor cod	1	6	catshark returns
91	2021-09-07	8	11:14:00	72	1	R	rock with algae	Gravel-cobbles	Sublittoral coarse sediment	20-40	9.3	50 46.993	0 24.21	GH050017	0.17	Vertebrate	Demersal	Sparus aurata	Gilthead sea bream	1	43	catshark and bream interacation 1.20-1.40
92	2021-09-07	8	11:14:00	72	1	R	rock with algae	Gravel-cobbles	Sublittoral coarse sediment	20-40	9.3	50 46.993	0 24.21	GH050017	2.54	Invertebrate	Mollusc	Sepia officinalis	Common Cuttlefish	1	5
93	2021-09-07	8	11:14:00	72	2	R	pebbles with algae	Gravel-cobbles	Sublittoral coarse sediment	20-40	9.3	50 46.993	0 24.21	GH010009	6.28	Invertebrate	Mollusc	Tritia reticulata	Netted Dog Whelk	6	340	present for all vidoes
94	2021-09-07	8	11:14:00	72	2	R	pebbles with algae	Gravel-cobbles	Sublittoral coarse sediment	20-40	9.3	50 46.993	0 24.21	GH010009	6.28	Invertebrate	Crustacea	Pagrus bernhardus	Common Hermit Crab	1	180
95	2021-09-07	8	11:14:00	72	2	R	pebbles with algae	Gravel-cobbles	Sublittoral coarse sediment	20-40	9.3	50 46.993	0 24.21	GH040009	4.3	Invertebrate	Crustacea	Pagrus bernhardus	Common Hermit Crab	1	90
96	2021-09-07	8	11:14:00	72	2	R	pebbles with algae	Gravel-cobbles	Sublittoral coarse sediment	20-40	9.3	50 46.993	0 24.21	GH040009	10.34	Vertebrate	Pelagic	Scyliorhinus canicula	Small Spotted Catshark	1	60
97	2021-09-07	8	11:14:00	72	2	R	pebbles with algae	Gravel-cobbles	Sublittoral coarse sediment	20-40	9.3	50 46.993	0 24.21	GH050009	3.2	Vertebrate	Demersal	Sparus aurata	Gilthead sea bream	1	80	returns 7- 11.47
98	2021-09-07	8	11:14:00	72	2	R	pebbles with algae	Gravel-cobbles	Sublittoral coarse sediment	20-40	9.3	50 46.993	0 24.21	GH050009	8	Invertebrate	Crustacea	Pagrus bernhardus	Common Hermit Crab	1	167	into 06 clip (6.47 total)
99	2021-09-07	8	11:14:00	72	3	R	sand and algae/seawweed	Gravel-cobbles	Sublittoral coarse sediment	20-40	9.3	50 46.993	0 24.21	GH010007	8.38	Invertebrate	Crustacea	Maja brachydactyla	Spiny Spider Crab	1	150	still in clip 02 until 6.15
100	2021-09-07	8	11:14:00	72	3	R	sand and algae/seawweed	Gravel-cobbles	Sublittoral coarse sediment	20-40	9.3	50 46.993	0 24.21	GH010007	7.3	Invertebrate	Mollusc	Nucella labillus	Dog whelk	3	660	whole video
101	2021-09-07	8	11:14:00	72	3	R	sand and algae/seawweed	Gravel-cobbles	Sublittoral coarse sediment	20-40	9.3	50 46.993	0 24.21	GH020007	5.43	Vertebrate	Pelagic	Conger Conger	Conger Eel	1	73	Conger and crab intercation - eel again at 9.30-10
102	2021-09-07	8	11:14:00	72	3	R	sand and algae/seawweed	Gravel-cobbles	Sublittoral coarse sediment	20-40	9.3	50 46.993	0 24.21	GH020007	8.18	Vertebrate	Pelagic	Scyliorhinus canicula	Small Spotted Catshark	1	17	- returns clip 03 at 11.15 and 04 at 1.53
103	2021-09-07	8	11:14:00	72	3	R	sand and algae/seawweed	Gravel-cobbles	Sublittoral coarse sediment	20-40	9.3	50 46.993	0 24.21	GH030007	0.2	Vertebrate	Demersal	Sparus aurata	Gilthead sea bream	1	12	juvenille - small
104	2021-09-07	8	11:14:00	72	3	R	sand and algae/seawweed	Gravel-cobbles	Sublittoral coarse sediment	20-40	9.3	50 46.993	0 24.21	GH030007	0.02	Invertebrate	Mollusc	Tritia reticulata	Netted Dog Whelk	3	705
105	2021-09-07	8	11:14:00	72	3	R	sand and algae/seawweed	Gravel-cobbles	Sublittoral coarse sediment	20-40	9.3	50 46.993	0 24.21	GH030007	8.17	Vertebrate	Pelagic	Conger Conger	Conger Eel	1	20
106	2021-09-07	8	11:14:00	72	3	R	sand and algae/seawweed	Gravel-cobbles	Sublittoral coarse sediment	20-40	9.3	50 46.993	0 24.21	GH040007	8	Invertebrate	Crustacea	Cancer pagurus	Edible crab	1	100	big -4 mins seaweed disrupts video
107	2021-09-07	8	11:14:00	72	3	R	sand and algae/seawweed	Gravel-cobbles	Sublittoral coarse sediment	20-40	9.3	50 46.993	0 24.21	GH040007	9.01	Vertebrate	Demersal	Spondyliosoma cantharus	Black Sea Bream	1	9
108	2021-09-07	8	11:14:00	72	3	R	sand and algae/seawweed	Gravel-cobbles	Sublittoral coarse sediment	20-40	9.3	50 46.993	0 24.21	GH040007	9.1	Vertebrate	Demersal	Sparus aurata	Gilthead sea bream	1	73	- return later and in 05- leaves 10 mins
109	2021-09-07	9	09:31:00	72	1	L	sandy with some rocks	Rocky reef	Moderate energy infralittoral rock	0	12	50 45.572	0 24.251	GL010015	10.2	Invertebrate	Crustacea	Pagurus bernhardus	Common Hermit Crab	2
110	2021-09-07	9	09:31:00	72	1	L	sandy with some rocks	Rocky reef	Moderate energy infralittoral rock	0	12	50 45.572	0 24.251	GL030015	0	Invertebrate	Mollusc	Buccinum undatum	Common Whelk	2
111	2021-09-07	9	09:31:00	72	1	L	sandy with some rocks	Rocky reef	Moderate energy infralittoral rock	0	12	50 45.572	0 24.251	GL030015	0	Invertebrate	Mollusc	Trochidae	Topshells/ netted dog whelk	5<
112	2021-09-07	9	09:31:00	72	1	L	sandy with some rocks	Rocky reef	Moderate energy infralittoral rock	0	12	50 45.572	0 24.251	GL030015	7.01	Invertebrate	Crustacea	Maja brachydactyla	Spiny Spider Crab	1		To check if M squinado and M brachyodactyla are different?
113	2021-09-07	9	09:31:00	72	1	L	sandy with some rocks	Rocky reef	Moderate energy infralittoral rock	0	12	50 45.572	0 24.251	GL030015	7.35	Vertebrate	Pelagic	Mustelus asterias	Starry Smoothound	1		returns 2.07 clip 07
114	2021-09-07	9	09:31:00	72	1	L	sandy with some rocks	Rocky reef	Moderate energy infralittoral rock	0	12	50 45.572	0 24.251	GL040015	7	Invertebrate	Crustacea	Maja brachydactyla	Spiny Spider Crab	1		larger
115	2021-09-07	9	09:31:00	72	1	L	sandy with some rocks	Rocky reef	Moderate energy infralittoral rock	0	12	50 45.572	0 24.251	GL040015	0	Vertebrate	Pelagic	Scyliorhinus canicula	Small Spotted Catshark	1
116	2021-09-07	9	09:31:00	72	1	L	sandy with some rocks	Rocky reef	Moderate energy infralittoral rock	0	12	50 45.572	0 24.251	GL050015	4.5	Vertebrate	Demersal	Raja undulata	Undulate Ray	1	20
117	2021-09-07	9	09:31:00	72	1	L	sandy with some rocks	Rocky reef	Moderate energy infralittoral rock	0	12	50 45.572	0 24.251	GL060015	5.08	Invertebrate	Crustacea	Cancer pagurus	Edible crab	1
118	2021-09-07	9	09:31:00	72	2	R	lots of rocks and shells	Rocky reef	Moderate energy infralittoral rock	0	12	50 45.572	0 24.251	GH010008	00:00:00	Invertebrate	Crustacea	Pagurus bernhardus	Common Hermit Crab	3	240	continue into the next video
119	2021-09-07	9	09:31:00	72	2	R	lots of rocks and shells	Rocky reef	Moderate energy infralittoral rock	0	12	50 45.572	0 24.251	GH010008	00:00:00	Invertebrate	Mollusc	Tritia reticulata	Netted Dog Whelk	15<	240	continue into the next video
120	2021-09-07	9	09:31:00	72	2	R	lots of rocks and shells	Rocky reef	Moderate energy infralittoral rock	0	12	50 45.572	0 24.251	GH020008	08:58:00	Invertebrate	Crustacea	Maja brachydactyla	Spiny Spider Crab	1	175	stays into the next video, leaves at 8:22 in video 3
121	2021-09-07	9	09:31:00	72	2	R	lots of rocks and shells	Rocky reef	Moderate energy infralittoral rock	0	12	50 45.572	0 24.251	GH030008	00:00:00	Invertebrate	Mollusc	Trochidae	Topshell	20<	698	remains for the whole video
122	2021-09-07	9	09:31:00	72	2	R	lots of rocks and shells	Rocky reef	Moderate energy infralittoral rock	0	12	50 45.572	0 24.251	GH040008	02:00:00	Invertebrate	Crustacea	Maja brachydactyla	Spiny Spider Crab	1	40
123	2021-09-07	9	09:31:00	72	2	R	lots of rocks and shells	Rocky reef	Moderate energy infralittoral rock	0	12	50 45.572	0 24.251	GH050008	07:40:00	Invertebrate	Crustacea	Inachus dorsettensis	Scorpion spider Crab	1	248	remains into the next video
124	2021-09-07	9	09:31:00	72	2	R	lots of rocks and shells	Rocky reef	Moderate energy infralittoral rock	0	12	50 45.572	0 24.251	GH050008	06:15:00	Vertebrate	Demersal	Pomatoschistus pictus	Painted Goby	2	90
125	2021-09-07	9	09:31:00	72	2	R	lots of rocks and shells	Rocky reef	Moderate energy infralittoral rock	0	12	50 45.572	0 24.251	GH060008	00:13:00	Vertebrate	Demersal	Pomatoschistus pictus	Painted Goby	1	5
126	2021-09-07	9	09:31:00	72	2	R	lots of rocks and shells	Rocky reef	Moderate energy infralittoral rock	0	12	50 45.572	0 24.251	GH060008	00:04:00	Invertebrate	Crustacea	Maja brachydactyla	Spiny Spider Crab	2	39
127	2021-09-07	9	09:31:00	72	2	R	lots of rocks and shells	Rocky reef	Moderate energy infralittoral rock	0	12	50 45.572	0 24.251	GH060008	00:00:00	Invertebrate	Mollusc	Buccinum undatum	Common Whelk	1	698	3 species interaction, at 9:31, between the common whelk, the long-legged spider craband a goby. whelk stays for the rest of the video
128	2021-09-07	9	09:31:00	72	2	R	lots of rocks and shells	Rocky reef	Moderate energy infralittoral rock	0	12	50 45.572	0 24.251	GH060008	02:37:00	Vertebrate	Pelagic	Scyliorhinus canicula	Small Spotted Catshark	1	57
129	2021-09-07	9	09:31:00	72	2	R	lots of rocks and shells	Rocky reef	Moderate energy infralittoral rock	0	12	50 45.572	0 24.251	GH070008	01:09:00	Invertebrate	Mollusc	Buccinum undatum	Common Whelk	2	14	interaction between the two whelks
130	2021-09-07	9	09:31:00	72	3	R	lots of rocks and shells	Rocky reef	Moderate energy infralittoral rock	0	12	50 45.572	0 24.251	GH020006	00:00:00	Invertebrate	Crustacea	Pagurus bernhardus	Common Hermit Crab	3	698	remains until the end o the video
131	2021-09-07	9	09:31:00	72	3	R	lots of rocks and shells	Rocky reef	Moderate energy infralittoral rock	0	12	50 45.572	0 24.251	GH020006	07:56:00	Vertebrate	Demersal	Pomatoschistus pictus	Painted Goby	1	90
132	2021-09-07	9	09:31:00	72	3	R	lots of rocks and shells	Rocky reef	Moderate energy infralittoral rock	0	12	50 45.572	0 24.251	GH020006	11:24:00	Invertebrate	Crustacea	Maja brachydactyla	Spiny Spider Crab	1	23	remains until the end of the video
133	2021-09-07	9	09:31:00	72	3	R	lots of rocks and shells	Rocky reef	Moderate energy infralittoral rock	0	12	50 45.572	0 24.251	GH030006	00:00:00	Invertebrate	Crustacea	Macropodia rostrata	Long-legged Spider Crab	1	519
134	2021-09-07	9	09:31:00	72	3	R	lots of rocks and shells	Rocky reef	Moderate energy infralittoral rock	0	12	50 45.572	0 24.251	GH030006	00:00:00	Invertebrate	Mollusc	Trochidae	Topshell	15<	698	remains until the end of the video
135	2021-09-07	9	09:31:00	72	3	R	lots of rocks and shells	Rocky reef	Moderate energy infralittoral rock	0	12	50 45.572	0 24.251	GH030006	11:16:00	Vertebrate	Pelagic	Conger conger	Conger Eel	1	31	great screenshot eel moment
136	2021-09-07	9	09:31:00	72	3	R	lots of rocks and shells	Rocky reef	Moderate energy infralittoral rock	0	12	50 45.572	0 24.251	GH040006	06:06:00	Vertebrate	Pelagic	Conger conger	Conger Eel	1	14
137	2021-09-07	9	09:31:00	72	3	R	lots of rocks and shells	Rocky reef	Moderate energy infralittoral rock	0	12	50 45.572	0 24.251	GH040006	00:00:00	Invertebrate	Mollusc	Doris pseudoargus	Sea Lemon	1	698	remains present for the rest of the video
138	2021-09-07	9	09:31:00	72	3	R	lots of rocks and shells	Rocky reef	Moderate energy infralittoral rock	0	12	50 45.572	0 24.251	GH050006	01:39:00	Invertebrate	Mollusc	Buccinum undatum	Common Whelk	1	698	remains present for the rest of the video
139	2021-09-07	9	09:31:00	72	3	R	lots of rocks and shells	Rocky reef	Moderate energy infralittoral rock	0	12	50 45.572	0 24.251	GH050006	07:26:00	Invertebrate	Crustacea	Macropodia rostrata	Long-legged Spider Crab	1	160
140	2021-09-07	9	09:31:00	72	3	R	lots of rocks and shells	Rocky reef	Moderate energy infralittoral rock	0	12	50 45.572	0 24.251	GH050006	00:00:00	Invertebrate	Crustacea	Pagurus bernhardus	Common Hermit Crab	6	698	remains present for the rest of the video
141	2021-09-07	9	09:31:00	72	3	R	lots of rocks and shells	Rocky reef	Moderate energy infralittoral rock	0	12	50 45.572	0 24.251	GH060006	05:11:00	Vertebrate	Pelagic	Scyliorhinus canicula	Small Spotted Catshark	1	343
142	2021-09-07	9	09:31:00	72	3	R	lots of rocks and shells	Rocky reef	Moderate energy infralittoral rock	0	12	50 45.572	0 24.251	GH060006	11:29:00	Vertebrate	Pelagic	Mustelus asterias	Starry Smoothound	1	5	interaction between the smooth hound and the cat shark
143	2021-09-07	9	09:31:00	72	3	R	lots of rocks and shells	Rocky reef	Moderate energy infralittoral rock	0	12	50 45.572	0 24.251	GH070006	00:00:00	Vertebrate	Pelagic	Mustelus asterias	Starry Smoothound	1	15	hangs around
144	2021-09-07	9	09:31:00	72	3	R	lots of rocks and shells	Rocky reef	Moderate energy infralittoral rock	0	12	50 45.572	0 24.251	GH070006	00:39:00	Invertebrate	Crustacea	Maja brachydactyla	Spiny Spider Crab	1	39
145	2021-09-07	9	09:31:00	72	3	R	lots of rocks and shells	Rocky reef	Moderate energy infralittoral rock	0	12	50 45.572	0 24.251	GH070006	00:00:00	Invertebrate	Mollusc	Buccinum undatum	Common Whelk	2	180
146	13/07/21	10	13:58:00	72	1	L	Rocky bottom and lots of algae, poor visibility of sea floor	Gravel-cobbles	Sublittoral coarse sediment	40-60	7	50 47.726	0 29.024	GH010021	08:35:00	Vertebrate	Pelagic	Conger conger	Conger Eel	1	20	eel comes back at 9:22
147	13/07/21	10	13:58:00	72	2	R	Algae covered bottom	Gravel-cobbles	Sublittoral coarse sediment	40-60	7	50 47.726	0 29.024	GH040014	00:00:00	Invertebrate	Crustacea	Pagurus bernhardus	Common Hermit Crab	1	698	remains present for the rest of the video
148	13/07/21	10	13:58:00	72	3	R	rocks with algae	Gravel-cobbles	Sublittoral coarse sediment	40-60	7	50 47.726	0 29.024	GH020012	09:48:00	Vertebrate	Demersal	Spondyliosoma cantharus	Black Sea Bream	1	40
149	13/07/21	10	13:58:00	72	3	R	rocks with algae	Gravel-cobbles	Sublittoral coarse sediment	40-60	7	50 47.726	0 29.024	GH030012	00:27:00	Vertebrate	Demersal	Spondyliosoma cantharus	Black Sea Bream	1	26	sea bream returns around 3 mins in, great screenshot at 3:22. returns again at 6 mins then dips in and out of frame for the rest of the video
150	13/07/21	10	13:58:00	72	3	R	rocks with algae	Gravel-cobbles	Sublittoral coarse sediment	40-60	7	50 47.726	0 29.024	GH040012	00:00:00	Vertebrate	Demersal	Spondyliosoma cantharus	Black Sea Bream	1	698	hangs around for the length of the video
151	13/07/21	11	12:29:00	72	1	R	pebbly floor with some algae	Gravel-cobbles	Sublittoral coarse sediment	0	8	50 47.098	0 29.024	GH010021	00:00:00	Invertebrate	Mollusc	Trochidae	Topshell	40<	300	present throughout the video
152	13/07/21	11	12:29:00	72	1	R	pebbly floor with some algae	Gravel-cobbles	Sublittoral coarse sediment	0	8	50 47.098	0 29.024	GH010021	00:00:00	Invertebrate	Mollusc	Tritia reticulata	Netted Dog Whelk	4	300	present throughout the video
153	13/07/21	11	12:29:00	72	1	R	pebbly floor with some algae	Gravel-cobbles	Sublittoral coarse sediment	0	8	50 47.098	0 29.024	GH030021	05:40:00	Invertebrate	Crustacea	Pagurus bernhardus	Common Hermit Crab	1	180	very small
154	13/07/21	11	12:29:00	72	1	R	pebbly floor with some algae	Gravel-cobbles	Sublittoral coarse sediment	0	8	50 47.098	0 29.024	GH030021	07:50:00	Invertebrate	Crustacea	Maja brachydactyla	Spiny Spider Crab	1	90	attacks BRUV
155	13/07/21	11	12:29:00	72	1	R	pebbly floor with some algae	Gravel-cobbles	Sublittoral coarse sediment	0	8	50 47.098	0 29.024	GH030021	09:13:00	Vertebrate	Demersal	Pomatoschistus pictus	Painted Goby	2	140	one swims away, the other remains until the end of the video
156	13/07/21	11	12:29:00	72	1	R	pebbly floor with some algae	Gravel-cobbles	Sublittoral coarse sediment	0	8	50 47.098	0 29.024	GH030021	08:50:00	Invertebrate	Mollusc	Buccinum undatum	Common Whelk	1	170	remains until the end of the video
157	13/07/21	11	12:29:00	72	1	R	pebbly floor with some algae	Gravel-cobbles	Sublittoral coarse sediment	0	8	50 47.098	0 29.024	GH040021	03:00:00	Vertebrate	Demersal	Pomatoschistus pictus	Painted Goby	2	270	they chase each other a little bit
158	13/07/21	11	12:29:00	72	1	R	pebbly floor with some algae	Gravel-cobbles	Sublittoral coarse sediment	0	8	50 47.098	0 29.024	GH050021	00:00:00	Invertebrate	Crustacea	Pagurus bernhardus	Common Hermit Crab	1	340
159	13/07/21	11	12:29:00	72	1	R	pebbly floor with some algae	Gravel-cobbles	Sublittoral coarse sediment	0	8	50 47.098	0 29.024	GH050021	10:30:00	Invertebrate	Mollusc	Buccinum undatum	Common Whelk	1	70	present until the end of the video
160	13/07/21	11	12:29:00	72	1	R	pebbly floor with some algae	Gravel-cobbles	Sublittoral coarse sediment	0	8	50 47.098	0 29.024	GH050021	11:45:00	Vertebrate	Pelagic	Scyliorhinus canicula	Small Spotted Catshark	1	3
161	13/07/21	11	12:29:00	72	1	R	pebbly floor with some algae	Gravel-cobbles	Sublittoral coarse sediment	0	8	50 47.098	0 29.024	GH060021	02:10:00	Invertebrate	Mollusc	Buccinum undatum	Common Whelk	1	80
162	13/07/21	11	12:29:00	72	1	R	pebbly floor with some algae	Gravel-cobbles	Sublittoral coarse sediment	0	8	50 47.098	0 29.024	GH060021	04:50:00	Invertebrate	Crustacea	Pagurus bernhardus	Common Hermit Crab	1	410	present until the end of the video
163	13/07/21	11	12:29:00	72	1	R	pebbly floor with some algae	Gravel-cobbles	Sublittoral coarse sediment	0	8	50 47.098	0 29.024	GH070021	00:19:00	Vertebrate	Demersal	Raja undulata	Undulate Ray	1	48	good screenshot opportunity
164	13/07/21	11	12:29:00	72	2	R	algae and pebble mix	Gravel-cobbles	Sublittoral coarse sediment	0	8	50 47.098	0 29.024	GH010013	00:00:00	Invertebrate	Mollusc	Trochidae	Topshell	1	240	remains until the end of the video
165	13/07/21	11	12:29:00	72	2	R	algae and pebble mix	Gravel-cobbles	Sublittoral coarse sediment	0	8	50 47.098	0 29.024	GH020013	07:40:00	Invertebrate	Crustacea	Pagurus bernhardus	Common Hermit Crab	1	240	Big, remains until the end of the video
166	13/07/21	11	12:29:00	72	2	R	algae and pebble mix	Gravel-cobbles	Sublittoral coarse sediment	0	8	50 47.098	0 29.024	GH030013	04:08:00	Invertebrate	Mollusc	Calliostoma zizyphinum	Painted Topshell	1	420	remains until the end of the video
167	13/07/21	11	12:29:00	72	2	R	algae and pebble mix	Gravel-cobbles	Sublittoral coarse sediment	0	8	50 47.098	0 29.024	GH030013	09:08:00	Vertebrate	Demersal	Trisopterus minutus	Poor Cod	1	55	small
168	13/07/21	11	12:29:00	72	2	R	algae and pebble mix	Gravel-cobbles	Sublittoral coarse sediment	0	8	50 47.098	0 29.024	GH040013	00:00:00	Invertebrate	Crustacea	Pagurus bernhardus	Common Hermit Crab	1	698	remains until the end of the video
169	13/07/21	11	12:29:00	72	2	R	algae and pebble mix	Gravel-cobbles	Sublittoral coarse sediment	0	8	50 47.098	0 29.024	GH040013	02:00:00	Vertebrate	Demersal	Trisopterus luscus	Bib	3	82	good bib screenshots, they rerturn at 4:30, and 10:50
170	13/07/21	11	12:29:00	72	2	R	algae and pebble mix	Gravel-cobbles	Sublittoral coarse sediment	0	8	50 47.098	0 29.024	GH040013	08:00:00	Vertebrate	Demersal	Thorogobius ephippiatus	Leopard spotted goby	1	17	returns at 10:14
171	13/07/21	11	12:29:00	72	2	R	algae and pebble mix	Gravel-cobbles	Sublittoral coarse sediment	0	8	50 47.098	0 29.024	GH050013	05:40:00	Invertebrate	Crustacea	Maja brachydactyla	Spiny Spider Crab	1	80
172	13/07/21	11	12:29:00	72	2	R	algae and pebble mix	Gravel-cobbles	Sublittoral coarse sediment	0	8	50 47.098	0 29.024	GH060013	04:45:00	Vertebrate	Demersal	Trisopterus luscus	Bib	2	50
173	13/07/21	11	12:29:00	72	3	R	Large rocks and some algae	Gravel-cobbles	Sublittoral coarse sediment	0	8	50 47.098	0 29.024	GH010011	00:00:00	Invertebrate	Mollusc	Trivia monacha	European Coweries	100<	330	Many tiny organisms moving over the rocks throughout the video
174	13/07/21	11	12:29:00	72	3	R	Large rocks and some algae	Gravel-cobbles	Sublittoral coarse sediment	0	8	50 47.098	0 29.024	GH010011	06:43:00	Invertebrate	Mollusc	Tritia reticulata	Netted Dog Whelk	5	330	remain throughout the video
175	13/07/21	11	12:29:00	72	3	R	Large rocks and some algae	Gravel-cobbles	Sublittoral coarse sediment	0	8	50 47.098	0 29.024	GH010011	06:43:00	Vertebrate	Demersal	Pomatoschistus pictus	Painted Goby	1	100
176	13/07/21	11	12:29:00	72	3	R	Large rocks and some algae	Gravel-cobbles	Sublittoral coarse sediment	0	8	50 47.098	0 29.024	GH020011	01:03:00	Invertebrate	Crustacea	Pagurus bernhardus	Common Hermit Crab	2	600	remain throughout the video
177	13/07/21	11	12:29:00	72	3	R	Large rocks and some algae	Gravel-cobbles	Sublittoral coarse sediment	0	8	50 47.098	0 29.024	GH020011	00:00:00	Invertebrate	Mollusc	Trochidae	Topshell	20<	698	remain throughout the video
178	13/07/21	11	12:29:00	72	3	R	Large rocks and some algae	Gravel-cobbles	Sublittoral coarse sediment	0	8	50 47.098	0 29.024	GH020011	03:14:00	Vertebrate	Demersal	Pomatoschistus pictus	Painted Goby	1	420
179	13/07/21	11	12:29:00	72	3	R	Large rocks and some algae	Gravel-cobbles	Sublittoral coarse sediment	0	8	50 47.098	0 29.024	GH020011	06:29:00	Vertebrate	Pelagic	Conger conger	Conger Eel	1	7
180	13/07/21	11	12:29:00	72	3	R	Large rocks and some algae	Gravel-cobbles	Sublittoral coarse sediment	0	8	50 47.098	0 29.024	GH020011	06:40:00	Vertebrate	Demersal	Pomatoschistus minutus	Sand Goby	1	60
181	13/07/21	11	12:29:00	72	3	R	Large rocks and some algae	Gravel-cobbles	Sublittoral coarse sediment	0	8	50 47.098	0 29.024	GH020011	08:37:00	Invertebrate	Crustacea	Maja brachydactyla	Spiny Spider Crab	1	180	small
182	13/07/21	11	12:29:00	72	3	R	Large rocks and some algae	Gravel-cobbles	Sublittoral coarse sediment	0	8	50 47.098	0 29.024	GH030011	00:14:00	Invertebrate	Crustacea	Pagurus bernhardus	Common Hermit Crab	1	698	large, remains trying to eat bruv for the rest of the video
183	13/07/21	11	12:29:00	72	3	R	Large rocks and some algae	Gravel-cobbles	Sublittoral coarse sediment	0	8	50 47.098	0 29.024	GH030011	01:35:00	Vertebrate	Demersal	Pomatoschistus pictus	Painted Goby	2	300	the two gobies interact
184	13/07/21	11	12:29:00	72	3	R	Large rocks and some algae	Gravel-cobbles	Sublittoral coarse sediment	0	8	50 47.098	0 29.024	GH030011	00:57:00	Invertebrate	Crustacea	Maja brachydactyla	Spiny Spider Crab	1	120
185	13/07/21	11	12:29:00	72	3	R	Large rocks and some algae	Gravel-cobbles	Sublittoral coarse sediment	0	8	50 47.098	0 29.024	GH030011	02:36:00	Invertebrate	Crustacea	Maja brachydactyla	Spiny Spider Crab	1	90	emerges as the last crab leaves the BRUV
186	13/07/21	11	12:29:00	72	3	R	Large rocks and some algae	Gravel-cobbles	Sublittoral coarse sediment	0	8	50 47.098	0 29.024	GH030011	07:37:00	Vertebrate	Demersal	Pomatoschistus minutus	Sand Goby	1	130
187	13/07/21	11	12:29:00	72	3	R	Large rocks and some algae	Gravel-cobbles	Sublittoral coarse sediment	0	8	50 47.098	0 29.024	GH030011	09:43:00	Vertebrate		Unidentifiable	Unidentifiable	2	80	two small striped fish, they return later at around 11:40, present into next video
188	13/07/21	11	12:29:00	72	3	R	Large rocks and some algae	Gravel-cobbles	Sublittoral coarse sediment	0	8	50 47.098	0 29.024	GH040011	00:29:00	Invertebrate	Crustacea	Pagurus bernhardus	Common Hermit Crab	2
189	13/07/21	11	12:29:00	72	3	R	Large rocks and some algae	Gravel-cobbles	Sublittoral coarse sediment	0	8	50 47.098	0 29.024	GH040011	00:30:00	Invertebrate	Crustacea	Maja brachydactyla	Spiny Spider Crab	1	109
190	13/07/21	11	12:29:00	72	3	R	Large rocks and some algae	Gravel-cobbles	Sublittoral coarse sediment	0	8	50 47.098	0 29.024	GH040011	01:39:00	Vertebrate	Demersal	Pomatoschistus minutus	Sand Goby	1	250
191	13/07/21	11	12:29:00	72	3	R	Large rocks and some algae	Gravel-cobbles	Sublittoral coarse sediment	0	8	50 47.098	0 29.024	GH040011	02:57:00	Vertebrate	Pelagic	Scyliorhinus canicula	Small Spotted Catshark	2	50
192	13/07/21	11	12:29:00	72	3	R	Large rocks and some algae	Gravel-cobbles	Sublittoral coarse sediment	0	8	50 47.098	0 29.024	GH040011	04:17:00	Invertebrate	Crustacea	Maja brachydactyla	Spiny Spider Crab	1	130
193	13/07/21	11	12:29:00	72	3	R	Large rocks and some algae	Gravel-cobbles	Sublittoral coarse sediment	0	8	50 47.098	0 29.024	GH040011	06:35:00	Vertebrate	Demersal	Trisopterus luscus	Bib	1	3
194	13/07/21	11	12:29:00	72	3	R	Large rocks and some algae	Gravel-cobbles	Sublittoral coarse sediment	0	8	50 47.098	0 29.024	GH040011	09:07:00	Vertebrate	Demersal	Pomatoschistus minutus	Sand Goby	1	160	remains into the next video
195	13/07/21	11	12:29:00	72	3	R	Large rocks and some algae	Gravel-cobbles	Sublittoral coarse sediment	0	8	50 47.098	0 29.024	GH050011	00:22:00	Invertebrate	Crustacea	Pagurus bernhardus	Common Hermit Crab	1	240
196	13/07/21	11	12:29:00	72	3	R	Large rocks and some algae	Gravel-cobbles	Sublittoral coarse sediment	0	8	50 47.098	0 29.024	GH050011	05:04:00	Vertebrate	Demersal	Pomatoschistus minutus	Sand Goby	1	5
197	13/07/21	11	12:29:00	72	3	R	Large rocks and some algae	Gravel-cobbles	Sublittoral coarse sediment	0	8	50 47.098	0 29.024	GH050011	09:00:00	Invertebrate	Crustacea	Maja brachydactyla	Spiny Spider Crab	1	36	crab fights hermit crab
198	13/07/21	11	12:29:00	72	3	R	Large rocks and some algae	Gravel-cobbles	Sublittoral coarse sediment	0	8	50 47.098	0 29.024	GH050011	11:23:00	Vertebrate	Demersal	Gobiusculus flavescens	Two-spot Goby	1	11
199	13/07/21	11	12:29:00	72	3	R	Large rocks and some algae	Gravel-cobbles	Sublittoral coarse sediment	0	8	50 47.098	0 29.024	GH060011								contains more of the hermit crabs, topshells etc already recorded
200	13/07/21	12	10:44:00	73	1	R	Small stones	Cobbles and pebbles	Sublittoral mixed sediment	0-20	10	50 45.536	0 29.085	GH010020	00:00:00	Invertebrate	Mollusc	Tritia reticulata	Netted Dog Whelk	20<	300	remains for the rest of the video
201	13/07/21	12	10:44:00	73	1	R	Small stones	Cobbles and pebbles	Sublittoral mixed sediment	0-20	10	50 45.536	0 29.085	GH020020	00:50:00	Invertebrate	Crustacea	Maja brachydactyla	Spiny Spider Crab	1	150	attacks bruv
202	13/07/21	12	10:44:00	73	1	R	Small stones	Cobbles and pebbles	Sublittoral mixed sediment	0-20	10	50 45.536	0 29.085	GH020020	01:52:00	Vertebrate	Pelagic	Scyliorhinus canicula	Small Spotted Catshark	1	30
203	13/07/21	12	10:44:00	73	1	R	Small stones	Cobbles and pebbles	Sublittoral mixed sediment	0-20	10	50 45.536	0 29.085	GH020020	02:58:00	Vertebrate	Pelagic	Scyliorhinus canicula	Small Spotted Catshark	1	20
204	13/07/21	12	10:44:00	73	1	R	Small stones	Cobbles and pebbles	Sublittoral mixed sediment	0-20	10	50 45.536	0 29.085	GH020020	09:58:00	Vertebrate	Demersal	Trisopterus minutus	Poor Cod	20	14
205	13/07/21	12	10:44:00	73	1	R	Small stones	Cobbles and pebbles	Sublittoral mixed sediment	0-20	10	50 45.536	0 29.085	GH020020	10:56:00	Vertebrate	Demersal	Pomatoschistus pictus	Painted Goby	2	50	stays until the end of the video
206	13/07/21	12	10:44:00	73	1	R	Small stones	Cobbles and pebbles	Sublittoral mixed sediment	0-20	10	50 45.536	0 29.085	GH030020	00:00:00	Invertebrate	Crustacea	Maja brachydactyla	Spiny Spider Crab	1	96
207	13/07/21	12	10:44:00	73	1	R	Small stones	Cobbles and pebbles	Sublittoral mixed sediment	0-20	10	50 45.536	0 29.085	GH030020	00:00:00	Invertebrate	Mollusc	Buccinum undatum	Common Whelk	1	698	stays until the end of the video
208	13/07/21	12	10:44:00	73	1	R	Small stones	Cobbles and pebbles	Sublittoral mixed sediment	0-20	10	50 45.536	0 29.085	GH030020	04:40:00	Vertebrate	Pelagic	Scyliorhinus canicula	Small Spotted Catshark	1	50
209	13/07/21	12	10:44:00	73	1	R	Small stones	Cobbles and pebbles	Sublittoral mixed sediment	0-20	10	50 45.536	0 29.085	GH030020	07:16:00	Vertebrate	Pelagic	Scyliorhinus canicula	Small Spotted Catshark	1	10
210	13/07/21	12	10:44:00	73	1	R	Small stones	Cobbles and pebbles	Sublittoral mixed sediment	0-20	10	50 45.536	0 29.085	GH030020	09:41:00	Invertebrate	Crustacea	Pagurus bernhardus	Common Hermit Crab	1	120	stays until the end of the video
211	13/07/21	12	10:44:00	73	1	R	Small stones	Cobbles and pebbles	Sublittoral mixed sediment	0-20	10	50 45.536	0 29.085	GH040020	00:15:00	Vertebrate	Demersal	Pomatoschistus pictus	Painted Goby	2	8
212	13/07/21	12	10:44:00	73	1	R	Small stones	Cobbles and pebbles	Sublittoral mixed sediment	0-20	10	50 45.536	0 29.085	GH040020	01:06:00	Invertebrate	Crustacea	Maja brachydactyla	Spiny Spider Crab	1	410
213	13/07/21	12	10:44:00	73	1	R	Small stones	Cobbles and pebbles	Sublittoral mixed sediment	0-20	10	50 45.536	0 29.085	GH040020	01:04:00	Invertebrate	Crustacea	Pagurus bernhardus	Common Hermit Crab	1	50	runs away from spiny spider crab
214	13/07/21	12	10:44:00	73	1	R	Small stones	Cobbles and pebbles	Sublittoral mixed sediment	0-20	10	50 45.536	0 29.085	GH040020	10:49:00	Vertebrate	Demersal	Pomatoschistus pictus	Painted Goby	1	60	stays until the end of the video
215	13/07/21	12	10:44:00	73	1	R	Small stones	Cobbles and pebbles	Sublittoral mixed sediment	0-20	10	50 45.536	0 29.085	GH050020	00:10:00	Invertebrate	Crustacea	Pagurus bernhardus	Common Hermit Crab	1	689	stays until the end of the video
216	13/07/21	12	10:44:00	73	1	R	Small stones	Cobbles and pebbles	Sublittoral mixed sediment	0-20	10	50 45.536	0 29.085	GH050020	00:10:00	Invertebrate	Mollusc	Buccinum undatum	Common Whelk	5	689	stays until the end of the video
217	13/07/21	12	10:44:00	73	1	R	Small stones	Cobbles and pebbles	Sublittoral mixed sediment	0-20	10	50 45.536	0 29.085	GH050020	09:34:00	Vertebrate	Pelagic	Scyliorhinus canicula	Small Spotted Catshark	2	120	catshark interaction with a hermit crab, noses it and rolls it over at 11:30, stays into the next video.
218	13/07/21	12	10:44:00	73	1	R	Small stones	Cobbles and pebbles	Sublittoral mixed sediment	0-20	10	50 45.536	0 29.085	GH060020		Vertebrate	Pelagic	Scyliorhinus canicula	Small Spotted Catshark	1		great catshark screenshots
219	13/07/21	12	10:44:00	73	2	R	Small stones	Cobbles and pebbles	Sublittoral mixed sediment	0-20	10	50 45.536	0 29.085	GH010012	00:00:00	Invertebrate	Mollusc	Buccinum undatum	Common Whelk	2	180
220	13/07/21	12	10:44:00	73	2	R	Small stones	Cobbles and pebbles	Sublittoral mixed sediment	0-20	10	50 45.536	0 29.085	GH010012	00:00:00	Invertebrate	Mollusc	Trochidae	Topshell	10<	300
221	13/07/21	12	10:44:00	73	2	R	Small stones	Cobbles and pebbles	Sublittoral mixed sediment	0-20	10	50 45.536	0 29.085	GH020012	02:57:00	Invertebrate	Crustacea	Maja brachydactyla	Spiny Spider Crab	1	240
222	13/07/21	12	10:44:00	73	2	R	Small stones	Cobbles and pebbles	Sublittoral mixed sediment	0-20	10	50 45.536	0 29.085	GH020012	09:33:00	Invertebrate	Crustacea	Maja brachydactyla	Spiny Spider Crab	1	120	Stays until the end of the video
223	13/07/21	12	10:44:00	73	2	R	Small stones	Cobbles and pebbles	Sublittoral mixed sediment	0-20	10	50 45.536	0 29.085	GH030012	00:44:00	Vertebrate	Pelagic	Scyliorhinus canicula	Small Spotted Catshark	1	570	great screenshot
224	13/07/21	12	10:44:00	73	2	R	Small stones	Cobbles and pebbles	Sublittoral mixed sediment	0-20	10	50 45.536	0 29.085	GH040012	02:00:00	Invertebrate	Echinoderm	Asterias rubens	Common Starfish	1	570	Stays until the end of the video
225	13/07/21	12	10:44:00	73	2	R	Small stones	Cobbles and pebbles	Sublittoral mixed sediment	0-20	10	50 45.536	0 29.085	GH040012	00:36:00	Vertebrate	Pelagic	Scyliorhinus canicula	Small Spotted Catshark	1	40
226	13/07/21	12	10:44:00	73	2	R	Small stones	Cobbles and pebbles	Sublittoral mixed sediment	0-20	10	50 45.536	0 29.085	GH040012	00:00:00	Invertebrate	Crustacea	Pagurus bernhardus	Common Hermit Crab	2	698	stays until the end of the video
227	13/07/21	12	10:44:00	73	2	R	Small stones	Cobbles and pebbles	Sublittoral mixed sediment	0-20	10	50 45.536	0 29.085	GH060012	00:00:00	Invertebrate	Crustacea	Maja brachydactyla	Spiny Spider Crab	1	698	stays until the end of the video, investigates a hermit crab at 5:43, interaction
228	13/07/21	12	10:44:00	73	2	R	Small stones	Cobbles and pebbles	Sublittoral mixed sediment	0-20	10	50 45.536	0 29.085	GH060012	00:57:00	Vertebrate	Pelagic	Scyliorhinus canicula	Small Spotted Catshark	1	45
229	13/07/21	12	10:44:00	73	3	R	Small stones	Cobbles and pebbles	Sublittoral mixed sediment	0-20	10	50 45.536	0 29.085	GH010010	09:30:00	Vertebrate	Demersal	Trisopterus luscus	Bib	Shoal (40<)	20
230	13/07/21	12	10:44:00	73	3	R	Small stones	Cobbles and pebbles	Sublittoral mixed sediment	0-20	10	50 45.536	0 29.085	GH010010	09:30:00	Invertebrate	Crustacea	Pagurus bernhardus	Common Hermit Crab	1	130	stays until the end of the video
231	13/07/21	12	10:44:00	73	3	R	Small stones	Cobbles and pebbles	Sublittoral mixed sediment	0-20	10	50 45.536	0 29.085	GH020010	00:00:00	Invertebrate	Mollusc	Buccinum undatum	Common Whelk	1	698	stays until the end of the video
232	13/07/21	12	10:44:00	73	3	R	Small stones	Cobbles and pebbles	Sublittoral mixed sediment	0-20	10	50 45.536	0 29.085	GH020010	09:30:00	Vertebrate	Pelagic	Scyliorhinus canicula	Small Spotted Catshark	1	8
233	13/07/21	12	10:44:00	73	3	R	Small stones	Cobbles and pebbles	Sublittoral mixed sediment	0-20	10	50 45.536	0 29.085	GH020010	10:58:00	Vertebrate	Pelagic	Scyliorhinus canicula	Small Spotted Catshark	1	9
234	13/07/21	12	10:44:00	73	3	R	Small stones	Cobbles and pebbles	Sublittoral mixed sediment	0-20	10	50 45.536	0 29.085	GH030010	00:00:00	Invertebrate	Mollusc	Arctica islandica	Icelandic Cyprine	1	698	stays the whole video
235	13/07/21	12	10:44:00	73	3	R	Small stones	Cobbles and pebbles	Sublittoral mixed sediment	0-20	10	50 45.536	0 29.085	GH030010	00:00:00	Invertebrate	Mollusc	Tritia reticulata	Netted Dog Whelk	4	698	stays the whole video
236	13/07/21	12	10:44:00	73	3	R	Small stones	Cobbles and pebbles	Sublittoral mixed sediment	0-20	10	50 45.536	0 29.085	GH030010	00:00:00	Invertebrate	Mollusc	Buccinum undatum	Common Whelk	1	698	stays the whole video
237	13/07/21	12	10:44:00	73	3	R	Small stones	Cobbles and pebbles	Sublittoral mixed sediment	0-20	10	50 45.536	0 29.085	GH030010	05:32:00	Vertebrate	Pelagic	Scyliorhinus canicula	Small Spotted Catshark	1	18	great screenshots
238	13/07/21	12	10:44:00	73	3	R	Small stones	Cobbles and pebbles	Sublittoral mixed sediment	0-20	10	50 45.536	0 29.085	GH040010	04:45:00	Invertebrate	Mollusc	Buccinum undatum	Common Whelk	1	420	hermit crab and whelks still present
239	13/07/21	12	10:44:00	73	3	R	Small stones	Cobbles and pebbles	Sublittoral mixed sediment	0-20	10	50 45.536	0 29.085	GH050010	09:40:00	Invertebrate	Mollusc	Buccinum undatum	Common Whelk	1	120
240	13/07/21	12	10:44:00	73	3	R	Small stones	Cobbles and pebbles	Sublittoral mixed sediment	0-20	10	50 45.536	0 29.085	GH060010	06:21:00	Vertebrate	Demersal	Spondyliosoma cantharus	Black Sea Bream	1	270
241	13/07/21	12	10:44:00	73	3	R	Small stones	Cobbles and pebbles	Sublittoral mixed sediment	0-20	10	50 45.536	0 29.085	GH060010	11:20:00	Vertebrate	Pelagic	Scyliorhinus canicula	Small Spotted Catshark	1	27	stays into the next video
242	13/07/21	12	10:44:00	73	3	R	Small stones	Cobbles and pebbles	Sublittoral mixed sediment	0-20	10	50 45.536	0 29.085	GH070010	00:00:00	Vertebrate	Demersal	Spondyliosoma cantharus	Black Sea Bream	1	3
243	13/07/21	12	10:44:00	73	3	R	Small stones	Cobbles and pebbles	Sublittoral mixed sediment	0-20	10	50 45.536	0 29.085	GH070010	00:03:00	Invertebrate	Crustacea	Maja brachydactyla	Spiny Spider Crab	1	29
244	13/07/21	12	10:44:00	73	3	R	Small stones	Cobbles and pebbles	Sublittoral mixed sediment	0-20	10	50 45.536	0 29.085	GH070010	00:35:00	Invertebrate	Crustacea	Pagurus bernhardus	Common Hermit Crab	1	40
245	14/07/21	13	11:54:00	70	1	R	Sea floor covered in algae	Mixed sediment	Sublittoral mixed sediment	60-80	3.7	50 47.187	0 35.258	GH010023	10:48:00	Vertebrate	Demersal	Trisopterus luscus	Bib	1	25
246	14/07/21	13	11:54:00	70	1	R	Sea floor covered in algae	Mixed sediment	Sublittoral mixed sediment	60-80	3.7	50 47.187	0 35.258	GH020023	06:38:00	Invertebrate	Crustacea	Maja brachydactyla	Spiny Spider Crab	1	300	covered in algae?, stays into the next video attacking bruv, leaves in the next video at 8:08
247	14/07/21	13	11:54:00	70	1	R	Sea floor covered in algae	Mixed sediment	Sublittoral mixed sediment	60-80	3.7	50 47.187	0 35.258	GH040023	06:50:00	Vertebrate	Demersal	Trisopterus luscus	Bib	1	12
248	14/07/21	13	11:54:00	70	2	R	Sea floor covered in algae and some rocks	Mixed sediment	Sublittoral mixed sediment	60-80	3.7	50 47.187	0 35.258	GH010015	00:00:00	Invertebrate	Mollusc	Trochidae	Topshell	1	348
249	14/07/21	13	11:54:00	70	2	R	Sea floor covered in algae and some rocks	Mixed sediment	Sublittoral mixed sediment	60-80	3.7	50 47.187	0 35.258	GH030015	00:00:00	Vertebrate	Demersal	Gobisculus flavescens	Two-spot Goby	1	56	he returns later in the video, around 4 mins
250	14/07/21	13	11:54:00	70	2	R	Sea floor covered in algae and some rocks	Mixed sediment	Sublittoral mixed sediment	60-80	3.7	50 47.187	0 35.258	GH030015	10:20:00	Invertebrate	Crustacea	Maja brachydactyla	Spiny Spider Crab	1	80	covered in alage again!
251	14/07/21	13	11:54:00	70	2	R	Sea floor covered in algae and some rocks	Mixed sediment	Sublittoral mixed sediment	60-80	3.7	50 47.187	0 35.258	GH040015	00:00:00	Vertebrate	Demersal	Gobisculus flavescens	Two-spot Goby	3	100	brought his friends, returns later at 9:00, goo dscreenshots at around 11:00
252	14/07/21	13	11:54:00	70	2	R	Sea floor covered in algae and some rocks	Mixed sediment	Sublittoral mixed sediment	60-80	3.7	50 47.187	0 35.258	GH050015	02:09:00	Vertebrate	Demersal	Gobisculus flavescens	Two-spot Goby	1	38
253	14/07/21	13	11:54:00	70	3	R	Very cloudy, water, not a lot of visibility	Mixed sediment	Sublittoral mixed sediment	60-80	3.7	50 47.187	0 35.258	GH020013	04:50:00	Invertebrate	Crustacea	Maja brachydactyla	Spiny Spider Crab	1	12
254	14/07/21	13	11:54:00	70	3	R	Very cloudy, water, not a lot of visibility	Mixed sediment	Sublittoral mixed sediment	60-80	3.7	50 47.187	0 35.258	GH020013	10:04:00	Invertebrate	Crustacea	Maja brachydactyla	Spiny Spider Crab	1	22
255	14/07/21	13	11:54:00	70	3	R	Very cloudy, water, not a lot of visibility	Mixed sediment	Sublittoral mixed sediment	60-80	3.7	50 47.187	0 35.258	GH030013	07:53:00	Vertebrate	Demersal	Trisopterus minutus	Poor Cod	2	10
256	14/07/21	14	13:25:00	68	1	R	Sea floor covered in algae	Gravel-cobbles	Sublittoral coarse sediment	40-60	7.3	50 46.286	0 35.349	GH010024	08:47:00	Vertebrate	Demersal	Trisopterus luscus	Bib	1	142
257	14/07/21	14	13:25:00	68	1	R	Sea floor covered in algae	Gravel-cobbles	Sublittoral coarse sediment	40-60	7.3	50 46.286	0 35.349	GH010024	09:26:00	Vertebrate	Demersal	Symphodus melops	Corkwing Wrasse	1	21
258	14/07/21	14	13:25:00	68	1	R	Sea floor covered in algae	Gravel-cobbles	Sublittoral coarse sediment	40-60	7.3	50 46.286	0 35.349	GH020024	01:18:00	Invertebrate	Crustacea	Maja brachydactyla	Spiny Spider Crab	1	120
259	14/07/21	14	13:25:00	68	1	R	Sea floor covered in algae	Gravel-cobbles	Sublittoral coarse sediment	40-60	7.3	50 46.286	0 35.349	GH030024	00:00:00	Invertebrate	Crustacea	Maja brachydactyla	Spiny Spider Crab	2	128	attacks bruv, second crab attacks first crab. second crab stays until the end of the video
260	14/07/21	14	13:25:00	68	1	R	Sea floor covered in algae	Gravel-cobbles	Sublittoral coarse sediment	40-60	7.3	50 46.286	0 35.349	GH040024	00:53:00	Vertebrate	Demersal	Trisopterus luscus	Bib	1	9
261	14/07/21	14	13:25:00	68	1	R	Sea floor covered in algae	Gravel-cobbles	Sublittoral coarse sediment	40-60	7.3	50 46.286	0 35.349	GH040024	01:12:00	Vertebrate	Pelagic	Scyliorhinus canicula	Small Spotted Catshark	1	11
262	14/07/21	14	13:25:00	68	1	R	Sea floor covered in algae	Gravel-cobbles	Sublittoral coarse sediment	40-60	7.3	50 46.286	0 35.349	GH040024	01:32:00	Vertebrate	Demersal	Raja undulata	Undulate Ray	1	13
263	14/07/21	14	13:25:00	68	1	R	Sea floor covered in algae	Gravel-cobbles	Sublittoral coarse sediment	40-60	7.3	50 46.286	0 35.349	GH040024	03:12:00	Vertebrate	Demersal	Trisopterus luscus	Bib	1	41
264	14/07/21	14	13:25:00	68	1	R	Sea floor covered in algae	Gravel-cobbles	Sublittoral coarse sediment	40-60	7.3	50 46.286	0 35.349	GH040024	11:39:00	Vertebrate	Demersal	Gobisculus flavescens	Two-spot Goby	1	8	stays until the end of the video
265	14/07/21	14	13:25:00	68	1	R	Sea floor covered in algae	Gravel-cobbles	Sublittoral coarse sediment	40-60	7.3	50 46.286	0 35.349	GH050024	01:11:00	Vertebrate	Demersal	Trisopterus luscus	Bib	1	13
266	14/07/21	14	13:25:00	68	1	R	Sea floor covered in algae	Gravel-cobbles	Sublittoral coarse sediment	40-60	7.3	50 46.286	0 35.349	GH050024	01:50:00	Vertebrate	Demersal	Raja undulata	Undulate Ray	1	30
267	14/07/21	14	13:25:00	68	1	R	Sea floor covered in algae	Gravel-cobbles	Sublittoral coarse sediment	40-60	7.3	50 46.286	0 35.349	GH050024	01:51:00	Vertebrate	Demersal	Dicentrarchus labrax	Bass	1	21
268	14/07/21	14	13:25:00	68	1	R	Sea floor covered in algae	Gravel-cobbles	Sublittoral coarse sediment	40-60	7.3	50 46.286	0 35.349	GH050024	02:18:00	Vertebrate	Demersal	Gobisculus flavescens	Two-spot Goby	1	30
269	14/07/21	14	13:25:00	68	1	R	Sea floor covered in algae	Gravel-cobbles	Sublittoral coarse sediment	40-60	7.3	50 46.286	0 35.349	GH050024	03:23:00	Invertebrate	Crustacea	Necora puber	Velvet Swimming Crab	1	37
270	14/07/21	14	13:25:00	68	1	R	Sea floor covered in algae	Gravel-cobbles	Sublittoral coarse sediment	40-60	7.3	50 46.286	0 35.349	GH050024	04:18:00	Vertebrate	Demersal	Raja undulata	Undulate Ray	1	30
271	14/07/21	14	13:25:00	68	1	R	Sea floor covered in algae	Gravel-cobbles	Sublittoral coarse sediment	40-60	7.3	50 46.286	0 35.349	GH050024	08:16:00	Vertebrate	Demersal	Dicentrarchus labrax	Bass	1	9
272	14/07/21	14	13:25:00	68	1	R	Sea floor covered in algae	Gravel-cobbles	Sublittoral coarse sediment	40-60	7.3	50 46.286	0 35.349	GH050024	11:23:00	Vertebrate	Demersal	Trisopterus luscus	Bib	1	24
273	14/07/21	14	13:25:00	68	1	R	Sea floor covered in algae	Gravel-cobbles	Sublittoral coarse sediment	40-60	7.3	50 46.286	0 35.349	GH060024	00:10:00	Vertebrate	Demersal	Spondyliosoma cantharus	Black Sea Bream	1	28
274	14/07/21	14	13:25:00	68	2	R	Sea floor covered in algae	Gravel-cobbles	Sublittoral coarse sediment	40-60	7.3	50 46.286	0 35.349	GH010016	08:43:00	Invertebrate	Crustacea	Necora puber	Velvet Swimming Crab	1	41	he is still in the frame, just covered by algae
275	14/07/21	14	13:25:00	68	2	R	Sea floor covered in algae	Gravel-cobbles	Sublittoral coarse sediment	40-60	7.3	50 46.286	0 35.349	GH020016	01:35:00	Invertebrate	Crustacea	Necora puber	Velvet Swimming Crab	1	173	he reappears around 6:50
276	14/07/21	14	13:25:00	68	2	R	Sea floor covered in algae	Gravel-cobbles	Sublittoral coarse sediment	40-60	7.3	50 46.286	0 35.349	GH030016	10:16:00	Invertebrate	Crustacea	Maja brachydactyla	Spiny Spider Crab	1	245
277	14/07/21	14	13:25:00	68	2	R	Sea floor covered in algae	Gravel-cobbles	Sublittoral coarse sediment	40-60	7.3	50 46.286	0 35.349	GH040016	05:36:00	Vertebrate	Demersal	Dicentrarchus labrax	Bass	1	6
278	14/07/21	14	13:25:00	68	2	R	Sea floor covered in algae	Gravel-cobbles	Sublittoral coarse sediment	40-60	7.3	50 46.286	0 35.349	GH040016	09:37:00	Invertebrate	Crustacea	Maja brachydactyla	Spiny Spider Crab	1	120	stays into the next video
279	14/07/21	14	13:25:00	68	2	R	Sea floor covered in algae	Gravel-cobbles	Sublittoral coarse sediment	40-60	7.3	50 46.286	0 35.349	GH050016	07:06:00	Vertebrate	Demersal	Pomatoschistus pictus	Painted Goby	2	11
280	14/07/21	14	13:25:00	68	3	R	Sea floor covered in algae	Gravel-cobbles	Sublittoral coarse sediment	40-60	7.3	50 46.286	0 35.349	GH010014	08:08:00	Vertebrate	Demersal	Trisopterus luscus	Bib	1	58
281	14/07/21	14	13:25:00	68	3	R	Sea floor covered in algae	Gravel-cobbles	Sublittoral coarse sediment	40-60	7.3	50 46.286	0 35.349	GH010014	09:19:00	Vertebrate	Pelagic	Scyliorhinus canicula	Small Spotted Catshark	1	13
282	14/07/21	14	13:25:00	68	3	R	Sea floor covered in algae	Gravel-cobbles	Sublittoral coarse sediment	40-60	7.3	50 46.286	0 35.349	GH010014	10:37:00	Vertebrate	Demersal	Trisopterus luscus	Bib	1	13	good screenshot
283	14/07/21	14	13:25:00	68	3	R	Sea floor covered in algae	Gravel-cobbles	Sublittoral coarse sediment	40-60	7.3	50 46.286	0 35.349	GH020014	01:56:00	Vertebrate	Demersal	Ctenolabrus rupestris	Goldsinny	1	19
284	14/07/21	14	13:25:00	68	3	R	Sea floor covered in algae	Gravel-cobbles	Sublittoral coarse sediment	40-60	7.3	50 46.286	0 35.349	GH020014	03:29:00	Vertebrate	Demersal	Gobisculus flavescens	Two-spot Goby	1	1
285	14/07/21	14	13:25:00	68	3	R	Sea floor covered in algae	Gravel-cobbles	Sublittoral coarse sediment	40-60	7.3	50 46.286	0 35.349	GH020014	04:15:00	Vertebrate	Demersal	Gobisculus flavescens	Two-spot Goby	24	29	Shoal of gobies!
286	14/07/21	14	13:25:00	68	3	R	Sea floor covered in algae	Gravel-cobbles	Sublittoral coarse sediment	40-60	7.3	50 46.286	0 35.349	GH020014	05:26:00	Invertebrate	Crustacea	Maja brachydactyla	Spiny Spider Crab	3	390	crabs fight over bruv, stay into the next video
287	14/07/21	14	13:25:00	68	3	R	Sea floor covered in algae	Gravel-cobbles	Sublittoral coarse sediment	40-60	7.3	50 46.286	0 35.349	GH020014	06:45:00	Vertebrate	Demersal	Lipophrys pholis	Shanny	1	5	either a shanny or a massive goby
288	14/07/21	14	13:25:00	68	3	R	Sea floor covered in algae	Gravel-cobbles	Sublittoral coarse sediment	40-60	7.3	50 46.286	0 35.349	GH020014	10:06:00	Vertebrate	Demersal	Trisopterus luscus	Bib	1	24
289	14/07/21	14	13:25:00	68	3	R	Sea floor covered in algae	Gravel-cobbles	Sublittoral coarse sediment	40-60	7.3	50 46.286	0 35.349	GH020014	10:13:00	Vertebrate	Demersal	Lipophrys pholis	Shanny	1	90	stays into the next video
290	14/07/21	14	13:25:00	68	3	R	Sea floor covered in algae	Gravel-cobbles	Sublittoral coarse sediment	40-60	7.3	50 46.286	0 35.349	GH030014	06:37:00	Vertebrate	Demersal	Trisopterus luscus	Bib	1	45
291	14/07/21	14	13:25:00	68	3	R	Sea floor covered in algae	Gravel-cobbles	Sublittoral coarse sediment	40-60	7.3	50 46.286	0 35.349	GH030014	09:33:00	Invertebrate	Mollusc	Sepia officinalis	Common Cuttlefish	1	38
292	14/07/21	14	13:25:00	68	3	R	Sea floor covered in algae	Gravel-cobbles	Sublittoral coarse sediment	40-60	7.3	50 46.286	0 35.349	GH030014	10:25:00	Vertebrate	Demersal	Gobisculus flavescens	Two-spot Goby	1	33
293	14/07/21	14	13:25:00	68	3	R	Sea floor covered in algae	Gravel-cobbles	Sublittoral coarse sediment	40-60	7.3	50 46.286	0 35.349	GH040014	01:50:00	Invertebrate	Crustacea	Maja brachydactyla	Spiny Spider Crab	1	190
294	14/07/21	14	13:25:00	68	3	R	Sea floor covered in algae	Gravel-cobbles	Sublittoral coarse sediment	40-60	7.3	50 46.286	0 35.349	GH040014	06:24:00	Vertebrate	Demersal	Pomatoschistus pictus	Painted Goby	1	4
295	14/07/21	14	13:25:00	68	3	R	Sea floor covered in algae	Gravel-cobbles	Sublittoral coarse sediment	40-60	7.3	50 46.286	0 35.349	GH040014	08:00:00	Vertebrate	Demersal	Gobisculus flavescens	Two-spot Goby	5	12	they come out at 8:50 for a moment, and 9:10
296	14/07/21	14	13:25:00	68	3	R	Sea floor covered in algae	Gravel-cobbles	Sublittoral coarse sediment	40-60	7.3	50 46.286	0 35.349	GH040014	10:45:00	Invertebrate	Crustacea	Maja brachydactyla	Spiny Spider Crab	1	62	stays into the next video
297	14/07/21	14	13:25:00	68	3	R	Sea floor covered in algae	Gravel-cobbles	Sublittoral coarse sediment	40-60	7.3	50 46.286	0 35.349	GH050014	03:40:00	Vertebrate	Demersal	Lipophrys pholis	Shanny	1	180
298	14/07/21	15	14:57:00	68	1	R	Sand with some shells, low visibility	Sand	Sublittoral mixed sediment	0	18	50 44.702	0 35.240	GH010025	00:00:00	Invertebrate	Mollusc	Tritia reticulata	Netted Dog Whelk	7	300	stays into the next video
299	14/07/21	15	14:57:00	68	1	R	Sand with some shells, low visibility	Sand	Sublittoral mixed sediment	0	18	50 44.702	0 35.240	GH020025	02:01:00	Invertebrate	Mollusc	Tritia reticulata	Netted Dog Whelk	2	480	two more join the group, stay into the next video
300	14/07/21	15	14:57:00	68	1	R	Sand with some shells, low visibility	Sand	Sublittoral mixed sediment	0	18	50 44.702	0 35.240	GH030025	08:30:00	Invertebrate	Crustacea	Maja brachydactyla	Spiny Spider Crab	1	190	stays into the next video, crab leaves at 0:21
301	14/07/21	15	14:57:00	68	1	R	Sand with some shells, low visibility	Sand	Sublittoral mixed sediment	0	18	50 44.702	0 35.240	GH040025	01:13:00	Vertebrate	Demersal	Raja undulata	Undulate Ray	1	17	good screenshot
302	14/07/21	15	14:57:00	68	1	R	Sand with some shells, low visibility	Sand	Sublittoral mixed sediment	0	18	50 44.702	0 35.240	GH040025	02:49:00	Vertebrate	Demersal	Spondyliosoma cantharus	Black Sea Bream	2	540	comes and goes until the end of the video
303	14/07/21	15	14:57:00	68	1	R	Sand with some shells, low visibility	Sand	Sublittoral mixed sediment	0	18	50 44.702	0 35.240	GH040025	07:00:00	Vertebrate	Demersal	Raja undulata	Undulate Ray	1	240	good screenshot, ray comes and goes? Now been counted every time it comes in and out.
304	14/07/21	15	14:57:00	68	1	R	Sand with some shells, low visibility	Sand	Sublittoral mixed sediment	0	18	50 44.702	0 35.240	GH040025	07:16:00	Vertebrate	Pelagic	Conger conger	Conger Eel	1	24	intercation between eel, ray and bream
305	14/07/21	15	14:57:00	68	1	R	Sand with some shells, low visibility	Sand	Sublittoral mixed sediment	0	18	50 44.702	0 35.240	GH040025	07:40:00	Vertebrate	Demersal	Spondyliosoma cantharus	Black Sea Bream	3	698	another brea joins, good screenshot at 1:35, all three stay into the next video
306	14/07/21	15	14:57:00	68	1	R	Sand with some shells, low visibility	Sand	Sublittoral mixed sediment	0	18	50 44.702	0 35.240	GH040025	07:43:00	Vertebrate	Demersal	Raja undulata	Undulate Ray	1	39
307	14/07/21	15	14:57:00	68	1	R	Sand with some shells, low visibility	Sand	Sublittoral mixed sediment	0	18	50 44.702	0 35.240	GH040025	09:14:00	Vertebrate	Demersal	Raja undulata	Undulate Ray	1
308	14/07/21	15	14:57:00	68	1	R	Sand with some shells, low visibility	Sand	Sublittoral mixed sediment	0	18	50 44.702	0 35.240	GH040025	11:44:00	Vertebrate	Demersal	Spondyliosoma cantharus	Black Sea Bream	3	12
309	14/07/21	15	14:57:00	68	1	R	Sand with some shells, low visibility	Sand	Sublittoral mixed sediment	0	18	50 44.702	0 35.240	GH050025	05:20:00	Vertebrate	Demersal	Raja undulata	Undulate Ray	1	8	comes back at 4:30
310	14/07/21	15	14:57:00	68	2	R	Reef covered in algae	Rocky reef	Moderate energy infralittoral rock	60-80	18	50 44.702	0 35.240	GH010017	05:47:00	Vertebrate	Demersal	Trisopterus luscus	Bib	6	360	great bib screenshot at 10:15, stay into the next video
311	14/07/21	15	14:57:00	68	2	R	Reef covered in algae	Rocky reef	Moderate energy infralittoral rock	60-80	18	50 44.702	0 35.240	GH010017	05:52:00	Vertebrate	Pelagic	Conger conger	Conger Eel	1	110	great eel screenshots
312	14/07/21	15	14:57:00	68	2	R	Reef covered in algae	Rocky reef	Moderate energy infralittoral rock	60-80	18	50 44.702	0 35.240	GH010017	07:00:00	Vertebrate	Demersal	Dicentrarchus labrax	Bass	1	12
313	14/07/21	15	14:57:00	68	2	R	Reef covered in algae	Rocky reef	Moderate energy infralittoral rock	60-80	18	50 44.702	0 35.240	GH010017	08:06:00	Vertebrate	Demersal	Dicentrarchus labrax	Bass	1	9
314	14/07/21	15	14:57:00	68	2	R	Reef covered in algae	Rocky reef	Moderate energy infralittoral rock	60-80	18	50 44.702	0 35.240	GH010017	10:36:00	Vertebrate	Demersal	Ctenolabrus rupestris	Goldsinny	1	42
315	14/07/21	15	14:57:00	68	2	R	Reef covered in algae	Rocky reef	Moderate energy infralittoral rock	60-80	18	50 44.702	0 35.240	GH020017	00:15:00	Vertebrate	Demersal	Ctenolabrus rupestris	Goldsinny	2	689	interaction between goldsinny and bib, stays into the next video
316	14/07/21	15	14:57:00	68	2	R	Reef covered in algae	Rocky reef	Moderate energy infralittoral rock	60-80	18	50 44.702	0 35.240	GH020017	09:55:00	Invertebrate	Crustacea	Maja brachydactyla	Spiny Spider Crab	1	120
317	14/07/21	15	14:57:00	68	2	R	Reef covered in algae	Rocky reef	Moderate energy infralittoral rock	60-80	18	50 44.702	0 35.240	GH020017	10:10:00	Vertebrate	Pelagic	Conger conger	Conger Eel	1	24	crab snaps at eel
318	14/07/21	15	14:57:00	68	2	R	Reef covered in algae	Rocky reef	Moderate energy infralittoral rock	60-80	18	50 44.702	0 35.240	GH030017	04:06:00	Vertebrate	Demersal	Labrus mixtus	Cuckoo Wrasse	1	2
319	14/07/21	15	14:57:00	68	2	R	Reef covered in algae	Rocky reef	Moderate energy infralittoral rock	60-80	18	50 44.702	0 35.240	GH030017	11:24:00	Vertebrate	Demersal	Dicentrarchus labrax	Bass	1	6
320	14/07/21	15	14:57:00	68	2	R	Reef covered in algae	Rocky reef	Moderate energy infralittoral rock	60-80	18	50 44.702	0 35.240	GH040017	00:00:00	Vertebrate	Demersal	Trisopterus luscus	Bib	3	510
321	14/07/21	15	14:57:00	68	2	R	Reef covered in algae	Rocky reef	Moderate energy infralittoral rock	60-80	18	50 44.702	0 35.240	GH040017	02:15:00	Vertebrate	Demersal	Ctenolabrus rupestris	Goldsinny	1	9
322	14/07/21	15	14:57:00	68	2	R	Reef covered in algae	Rocky reef	Moderate energy infralittoral rock	60-80	18	50 44.702	0 35.240	GH040017	02:25:00	Invertebrate	Crustacea	Maja brachydactyla	Spiny Spider Crab	1	100
323	14/07/21	15	14:57:00	68	2	R	Reef covered in algae	Rocky reef	Moderate energy infralittoral rock	60-80	18	50 44.702	0 35.240	GH040017	05:20:00	Vertebrate	Demersal	Dicentrarchus labrax	Bass	1	5
324	14/07/21	15	14:57:00	68	2	R	Reef covered in algae	Rocky reef	Moderate energy infralittoral rock	60-80	18	50 44.702	0 35.240	GH040017	07:20:00	Vertebrate	Demersal	Dicentrarchus labrax	Bass	1	4
325	14/07/21	15	14:57:00	68	2	R	Reef covered in algae	Rocky reef	Moderate energy infralittoral rock	60-80	18	50 44.702	0 35.240	GH040017	09:12:00	Vertebrate	Demersal	Ctenolabrus rupestris	Goldsinny	1	2	he comes back a couple of times for a moment
326	14/07/21	15	14:57:00	68	2	R	Reef covered in algae	Rocky reef	Moderate energy infralittoral rock	60-80	18	50 44.702	0 35.240	GH050017	01:26:00	Vertebrate	Demersal	Ctenolabrus rupestris	Goldsinny	1	4
327	14/07/21	15	14:57:00	68	2	R	Reef covered in algae	Rocky reef	Moderate energy infralittoral rock	60-80	18	50 44.702	0 35.240	GH050017	01:25:00	Vertebrate	Demersal	Trisopterus luscus	Bib	1	70
328	14/07/21	15	14:57:00	68	2	R	Reef covered in algae	Rocky reef	Moderate energy infralittoral rock	60-80	18	50 44.702	0 35.240	GH050017	01:35:00	Vertebrate	Pelagic	Conger conger	Conger Eel	1	20	eel and bib interaction
329	14/07/21	15	14:57:00	68	2	R	Reef covered in algae	Rocky reef	Moderate energy infralittoral rock	60-80	18	50 44.702	0 35.240	GH050017	04:33:00	Invertebrate	Crustacea	Maja brachydactyla	Spiny Spider Crab	1	5
330	14/07/21	15	14:57:00	68	2	R	Reef covered in algae	Rocky reef	Moderate energy infralittoral rock	60-80	18	50 44.702	0 35.240	GH050017	05:11:00	Vertebrate	Demersal	Trisopterus luscus	Bib	2	35	hangs around
331	14/07/21	15	14:57:00	68	2	R	Reef covered in algae	Rocky reef	Moderate energy infralittoral rock	60-80	18	50 44.702	0 35.240	GH050017	05:45:00	Vertebrate	Demersal	Ctenolabrus rupestris	Goldsinny	1	10	hangs around
332	14/07/21	15	14:57:00	68	2	R	Reef covered in algae	Rocky reef	Moderate energy infralittoral rock	60-80	18	50 44.702	0 35.240	GH050017	06:30:00	Invertebrate	Crustacea	Maja brachydactyla	Spiny Spider Crab	1	200	crab swipes at bib
333	14/07/21	15	14:57:00	68	2	R	Reef covered in algae	Rocky reef	Moderate energy infralittoral rock	60-80	18	50 44.702	0 35.240	GH050017	10:07:00	Vertebrate	Demersal	Raja undulata	Undulate Ray	1	21
334	14/07/21	15	14:57:00	68	2	R	Reef covered in algae	Rocky reef	Moderate energy infralittoral rock	60-80	18	50 44.702	0 35.240	GH060017	00:17:00	Vertebrate	Demersal	Trisopterus luscus	Bib	2	120
335	14/07/21	15	14:57:00	68	2	R	Reef covered in algae	Rocky reef	Moderate energy infralittoral rock	60-80	18	50 44.702	0 35.240	GH060017	01:40:00	Invertebrate	Crustacea	Maja brachydactyla	Spiny Spider Crab	1	110	tries to fight fish
336	14/07/21	15	14:57:00	68	2	R	Reef covered in algae	Rocky reef	Moderate energy infralittoral rock	60-80	18	50 44.702	0 35.240	GH060017	02:20:00	Vertebrate	Pelagic	Conger conger	Conger Eel	1	10
337	14/07/21	15	14:57:00	68	3	R	Sea floor covered in shells	Sand	Sublittoral mixed sediment	0	18	50 44.702	0 35.240	GH010015	08:55:00	Vertebrate	Pelagic	Scyliorhinus canicula	Small Spotted Catshark	1	4
338	14/07/21	15	14:57:00	68	3	R	Sea floor covered in shells	Sand	Sublittoral mixed sediment	0	18	50 44.702	0 35.240	GH020015	00:48:00	Vertebrate	Pelagic	Scyliorhinus canicula	Small Spotted Catshark	1	660	goes in and out of frame, stays into the next video
339	14/07/21	15	14:57:00	68	3	R	Sea floor covered in shells	Sand	Sublittoral mixed sediment	0	18	50 44.702	0 35.240	GH020015	05:51:00	Invertebrate	Crustacea	Maja brachydactyla	Spiny Spider Crab	1	360	catshark and crab interacrtion, dreamteam in trying to open the bruv to get bait
340	14/07/21	15	14:57:00	68	3	R	Sea floor covered in shells	Sand	Sublittoral mixed sediment	0	18	50 44.702	0 35.240	GH030015	05:31:00	Invertebrate	Crustacea	Maja brachydactyla	Spiny Spider Crab	2	320	crabs fight each other. one leaves at 7:20
341	14/07/21	15	14:57:00	68	3	R	Sea floor covered in shells	Sand	Sublittoral mixed sediment	0	18	50 44.702	0 35.240	GH030015	05:57:00	Vertebrate	Pelagic	Scyliorhinus canicula	Small Spotted Catshark	1	2
342	14/07/21	15	14:57:00	68	3	R	Sea floor covered in shells	Sand	Sublittoral mixed sediment	0	18	50 44.702	0 35.240	GH030015	09:06:00	Vertebrate	Pelagic	Scyliorhinus canicula	Small Spotted Catshark	1	140	good shark screenshots, stay into the next video
343	14/07/21	15	14:57:00	68	3	R	Sea floor covered in shells	Sand	Sublittoral mixed sediment	0	18	50 44.702	0 35.240	GH030015	10:59:00	Invertebrate	Crustacea	Maja brachydactyla	Spiny Spider Crab	1	50	Stays into next video, leaves at 3:55
344	14/07/21	15	14:57:00	68	3	R	Sea floor covered in shells	Sand	Sublittoral mixed sediment	0	18	50 44.702	0 35.240	GH040015	04:26:00	Invertebrate	Crustacea	Maja brachydactyla	Spiny Spider Crab	1	50
345	14/07/21	15	14:57:00	68	3	R	Sea floor covered in shells	Sand	Sublittoral mixed sediment	0	18	50 44.702	0 35.240	GH040015	06:21:00	Vertebrate	Demersal	Spondyliosoma cantharus	Black Sea Bream	1	340	bream and shark are friends. both stay into the next video
346	14/07/21	15	14:57:00	68	3	R	Sea floor covered in shells	Sand	Sublittoral mixed sediment	0	18	50 44.702	0 35.240	GH050015	00:00:00	Invertebrate	Crustacea	Maja brachydactyla	Spiny Spider Crab	1	289	bream, shark and crab interaction. crab tries to fight shark
347	14/07/21	15	14:57:00	68	3	R	Sea floor covered in shells	Sand	Sublittoral mixed sediment	0	18	50 44.702	0 35.240	GH050015	05:15:00	Vertebrate	Pelagic	Scyliorhinus canicula	Small Spotted Catshark	2	380	another shark joins. new shark chases off old sharl
348	14/07/21	15	14:57:00	68	3	R	Sea floor covered in shells	Sand	Sublittoral mixed sediment	0	18	50 44.702	0 35.240	GH050015	08:51:00	Invertebrate	Crustacea	Maja brachydactyla	Spiny Spider Crab	2	180	crab shag
349	15/07/21	16	15:09:00	65	1	R	full seaweed/algea floor	Rocky reef	Moderate energy infralittoral rock	60-80	7.5	50 46.757	0 39.030	GL010028	6.23	Invertebrate	Crustacea	Carcinus maenus	Shore crab	1	10
350	15/07/21	16	15:09:00	65	1	R	full seaweed/algea floor	Rocky reef	Moderate energy infralittoral rock	60-80	7.5	50 46.757	0 39.030	GL010028	7.24	Vertebrate	Demersal	Trisopterus luscus	Bib	1
351	15/07/21	16	15:09:00	65	1	R	full seaweed/algea floor	Rocky reef	Moderate energy infralittoral rock	60-80	7.5	50 46.757	0 39.030	GL020028	4.24	Vertebrate	Demersal	Dicentrarchus labrax	Bass	8		Shoal - recheck with harddrive!!
352	15/07/21	16	15:09:00	65	1	R	full seaweed/algea floor	Rocky reef	Moderate energy infralittoral rock	60-80	7.5	50 46.757	0 39.030	GL020028	6.1	Vertebrate	Demersal	Trisopterus luscus	Bib	1		different from 1st bib
353	15/07/21	16	15:09:00	65	1	R	full seaweed/algea floor	Rocky reef	Moderate energy infralittoral rock	60-80	7.5	50 46.757	0 39.030	GL020028	7.3	Vertebrate	Demersal	Symphodus melops	Corkwing Wrasse	1
354	15/07/21	16	15:09:00	65	1	R	full seaweed/algea floor	Rocky reef	Moderate energy infralittoral rock	60-80	7.5	50 46.757	0 39.030	GL020028	8.29	Vertebrate	Demersal	Trisopterus luscus	Bib	1
355	15/07/21	16	15:09:00	65	1	R	full seaweed/algea floor	Rocky reef	Moderate energy infralittoral rock	60-80	7.5	50 46.757	0 39.030	GL020028	10.45	Vertebrate	Demersal	Symphodus melops	Corkwing Wrasse	2
356	15/07/21	16	15:09:00	65	1	R	full seaweed/algea floor	Rocky reef	Moderate energy infralittoral rock	60-80	7.5	50 46.757	0 39.030	GL040028	6.15	Vertebrate	Demersal	Trisopterus luscus	Bib	1
357	15/07/21	16	15:09:00	65	1	R	full seaweed/algea floor	Rocky reef	Moderate energy infralittoral rock	60-80	7.5	50 46.757	0 39.030	GL040028	8.18	Vertebrate	Demersal	Trisopterus luscus	Bib	2		stripy and plain
358	15/07/21	16	15:09:00	65	1	R	full seaweed/algea floor	Rocky reef	Moderate energy infralittoral rock	60-80	7.5	50 46.757	0 39.030	GL040028	8.59	Vertebrate		Unidentifiable	Unidentifiable	1		unidentified fish
359	15/07/21	16	15:09:00	65	1	R	full seaweed/algea floor	Rocky reef	Moderate energy infralittoral rock	60-80	7.5	50 46.757	0 39.030	GL060028	4	Invertebrate	Crustacea	Maja brachydactyla	Spiny Spider Crab	1
360	15/07/21	16	15:09:00	65	2	L	Seaweed cover	Rocky reef	Moderate energy infralittoral rock	60-80	7.5	50 46.757	0 39.030	GL020019	10.29	Vertebrate	Demersal	Raja clavata	Thornback Ray	1		until end
361	15/07/21	16	15:09:00	65	2	L	Seaweed cover	Rocky reef	Moderate energy infralittoral rock	60-80	7.5	50 46.757	0 39.030	GL030019	0.18	Vertebrate	Demersal	Trisopterus luscus	Bib	1
362	15/07/21	16	15:09:00	65	2	L	Seaweed cover	Rocky reef	Moderate energy infralittoral rock	60-80	7.5	50 46.757	0 39.030	GL030019	0.47	Invertebrate	Crustacea	Maja brachydactyla	Spiny Spider Crab	1
363	15/07/21	16	15:09:00	65	2	L	Seaweed cover	Rocky reef	Moderate energy infralittoral rock	60-80	7.5	50 46.757	0 39.030	GL050019	6.05	Invertebrate	Mollusc	Sepia officinalis	Common Cuttlefish	1
364	15/07/21	16	15:09:00	65	2	L	Seaweed cover	Rocky reef	Moderate energy infralittoral rock	60-80	7.5	50 46.757	0 39.030	GL060019	1.05	Invertebrate	Crustacea	Maja brachydactyla	Spiny Spider Crab	1
365	15/07/21	16	15:09:00	65	2	L	Seaweed cover	Rocky reef	Moderate energy infralittoral rock	60-80	7.5	50 46.757	0 39.030	GL060019	4.34	Vertebrate	Demersal	Symphodus melops	Corkwing Wrasse	1
366	15/07/21	16	15:09:00	65	3	R	Seaweed cover	Rocky reef	Moderate energy infralittoral rock	60-80	7.5	50 46.757	0 39.030	GL010018	6.23	Vertebrate	Demersal	Symphodus melops	Corkwing Wrasse	2
367	15/07/21	16	15:09:00	65	3	R	Seaweed cover	Rocky reef	Moderate energy infralittoral rock	60-80	7.5	50 46.757	0 39.030	GL020018	10.15	Vertebrate	Demersal	Dicentrarchus labrax	Bass	5
368	15/07/21	16	15:09:00	65	3	R	Seaweed cover	Rocky reef	Moderate energy infralittoral rock	60-80	7.5	50 46.757	0 39.030	GL030018	10.36	Vertebrate	Demersal	Symphodus melops	Corkwing Wrasse	1
369	15/07/21	16	15:09:00	65	3	R	Seaweed cover	Rocky reef	Moderate energy infralittoral rock	60-80	7.5	50 46.757	0 39.030	GL030018	11.3	Invertebrate	Crustacea	Macropodia rostrata	Long-legged Spider Crab	1
370	15/07/21	16	15:09:00	65	3	R	Seaweed cover	Rocky reef	Moderate energy infralittoral rock	60-80	7.5	50 46.757	0 39.030	GL040018	1	Vertebrate	Demersal	Trisopterus minutus	Poor cod	2
371	15/07/21	16	15:09:00	65	3	R	Seaweed cover	Rocky reef	Moderate energy infralittoral rock	60-80	7.5	50 46.757	0 39.030	GL040018	1.17	Vertebrate	Demersal	Symphodus melops	Corkwing Wrasse	1
372	15/07/21	16	15:09:00	65	3	R	Seaweed cover	Rocky reef	Moderate energy infralittoral rock	60-80	7.5	50 46.757	0 39.030	GL040018	4.5	Vertebrate	Demersal	Trisopterus luscus	Bib	1
373	15/07/21	16	15:09:00	65	3	R	Seaweed cover	Rocky reef	Moderate energy infralittoral rock	60-80	7.5	50 46.757	0 39.030	GL040018	5.35	Vertebrate	Demersal	Trisopterus luscus	Bib	3	return 06
374	15/07/21	16	15:09:00	65	3	R	Seaweed cover	Rocky reef	Moderate energy infralittoral rock	60-80	7.5	50 46.757	0 39.030	GL060018	2.04	Vertebrate	Demersal	Symphodus melops	Corkwing Wrasse	2
375	15/07/21	17	13:45:00	65	1	R	Rocks and algae	Gravel-cobbles	Sublittoral coarse sediment	60-80	10	50 45.808	0 39.055	GL010027	07:30:00	Vertebrate	Demersal	Labrus bergylta	Ballan wrasse	1	7	not certain
376	15/07/21	17	13:45:00	65	1	R	Rocks and algae	Gravel-cobbles	Sublittoral coarse sediment	60-80	10	50 45.808	0 39.055	GL010027	07:49:00	Vertebrate	Demersal	Symphodus melops	Corkwing Wrasse	1	5
377	15/07/21	17	13:45:00	65	1	R	Rocks and algae	Gravel-cobbles	Sublittoral coarse sediment	60-80	10	50 45.808	0 39.055	GL010027	07:55:00	Vertebrate	Demersal	Symphodus melops	Corkwing Wrasse	1	9
378	15/07/21	17	13:45:00	65	1	R	Rocks and algae	Gravel-cobbles	Sublittoral coarse sediment	60-80	10	50 45.808	0 39.055	GL010027	09:34:00	Invertebrate	Crustacea	Maja brachydactyla	Spiny Spider Crab	1	47	returns 10:40
379	15/07/21	17	13:45:00	65	1	R	Rocks and algae	Gravel-cobbles	Sublittoral coarse sediment	60-80	10	50 45.808	0 39.055	GL010027	10:20:00	Invertebrate	Mollusc	Buccinum undatum	Common Whelk	1
380	15/07/21	17	13:45:00	65	1	R	Rocks and algae	Gravel-cobbles	Sublittoral coarse sediment	60-80	10	50 45.808	0 39.055	GL010027	10:50:00	Vertebrate	Demersal	Labrus bergylta	Ballan wrasse	1	8
381	15/07/21	17	13:45:00	65	1	R	Rocks and algae	Gravel-cobbles	Sublittoral coarse sediment	60-80	10	50 45.808	0 39.055	GL020027	00:10:00	Vertebrate	Demersal	Sparus aurata	Gilthead sea bream	1	13
382	15/07/21	17	13:45:00	65	1	R	Rocks and algae	Gravel-cobbles	Sublittoral coarse sediment	60-80	10	50 45.808	0 39.055	GL020027	01:17:00	Vertebrate	Demersal	Symphodus melops	Corkwing Wrasse	2	20
383	15/07/21	17	13:45:00	65	1	R	Rocks and algae	Gravel-cobbles	Sublittoral coarse sediment	60-80	10	50 45.808	0 39.055	GL020027	01:35:00	Vertebrate	Demersal	Labrus mixtus	Cuckoo wrasse	1	19	not certain
384	15/07/21	17	13:45:00	65	1	R	Rocks and algae	Gravel-cobbles	Sublittoral coarse sediment	60-80	10	50 45.808	0 39.055	GL020027	04:35:00	Vertebrate	Demersal	Symphodus melops	Corkwing Wrasse	1	10
385	15/07/21	17	13:45:00	65	1	R	Rocks and algae	Gravel-cobbles	Sublittoral coarse sediment	60-80	10	50 45.808	0 39.055	GL020027	06:55:00	Invertebrate	Crustacea	Maja brachydactyla	Spiny Spider Crab	1	190	incredibly seaweedy
386	15/07/21	17	13:45:00	65	1	R	Rocks and algae	Gravel-cobbles	Sublittoral coarse sediment	60-80	10	50 45.808	0 39.055	GL020027	08:54:00	Vertebrate	Demersal	Labrus bergylta	Ballan wrasse	1	7
387	15/07/21	17	13:45:00	65	1	R	Rocks and algae	Gravel-cobbles	Sublittoral coarse sediment	60-80	10	50 45.808	0 39.055	GL040027	01:30:00	Invertebrate	Crustacea	Maja brachydactyla	Spiny Spider Crab	1	659	stays into next video
388	15/07/21	17	13:45:00	65	1	R	Rocks and algae	Gravel-cobbles	Sublittoral coarse sediment	60-80	10	50 45.808	0 39.055	GL040027	06:43:00	Vertebrate	Demersal	Symphodus melops	Corkwing Wrasse	2	6
389	15/07/21	17	13:45:00	65	1	R	Rocks and algae	Gravel-cobbles	Sublittoral coarse sediment	60-80	10	50 45.808	0 39.055	GL060027	04:04:00	Vertebrate	Demersal	Labrus mixtus	Cuckoo wrasse	1	16
390	15/07/21	17	13:45:00	65	2	R	Algae	Gravel-cobbles	Sublittoral coarse sediment	60-80	10	50 45.808	0 39.055	GL010019	10:07:00	Vertebrate	Demersal	Symphodus melops	Corkwing Wrasse	1	4
391	15/07/21	17	13:45:00	65	2	R	Algae	Gravel-cobbles	Sublittoral coarse sediment	60-80	10	50 45.808	0 39.055	GL040019	00:59:00	Invertebrate	Crustacea	Macropodia rostrata	Long-legged Spider Crab	2	704
392	15/07/21	17	13:45:00	65	2	R	Algae	Gravel-cobbles	Sublittoral coarse sediment	60-80	10	50 45.808	0 39.055	GL040019	01:53:00	Vertebrate	Demersal	Symphodus melops	Corkwing Wrasse	2	11
393	15/07/21	17	13:45:00	65	2	R	Algae	Gravel-cobbles	Sublittoral coarse sediment	60-80	10	50 45.808	0 39.055	GL060019	01:27:00	Vertebrate	Demersal	Gobius paganellus	Rock goby	1	10
394	15/07/21	17	13:45:00	65	3	R	Algae	Gravel-cobbles	Sublittoral coarse sediment	60-80	10	50 45.808	0 39.055	GL020017	09:23:00	Invertebrate	Crustacea	Maja brachydactyla	Spiny Spider Crab	1	37	returns and stays into next video
395	15/07/21	17	13:45:00	65	3	R	Algae	Gravel-cobbles	Sublittoral coarse sediment	60-80	10	50 45.808	0 39.055	GL040017	01:34:00	Invertebrate	Crustacea	Maja brachydactyla	Spiny Spider Crab	1	97
396	15/07/21	17	13:45:00	65	3	R	Algae	Gravel-cobbles	Sublittoral coarse sediment	60-80	10	50 45.808	0 39.055	GL060017	02:35:00	Invertebrate	Crustacea	Maja brachydactyla	Spiny Spider Crab	1	110
397	15/07/21	18	12:17:00	65	1	R	Sand, shells and algae	Mixed sediment	Sublittoral mixed sediment	20-40	13	50 44.643	0 39.001	GL010026	07:21:00	Vertebrate	Demersal	Gobius paganellus	Rock goby	2	370
398	15/07/21	18	12:17:00	65	1	R	Sand, shells and algae	Mixed sediment	Sublittoral mixed sediment	20-40	13	50 44.643	0 39.001	GL010026	07:25:00	Vertebrate	Demersal	Trisopterus luscus	Bib	1	16	returns 8:30, 9:20
399	15/07/21	18	12:17:00	65	1	R	Sand, shells and algae	Mixed sediment	Sublittoral mixed sediment	20-40	13	50 44.643	0 39.001	GL020026	03:55:00	Vertebrate	Pelagic	Conger conger	Conger Eel	1	104	returns 11:00
400	15/07/21	18	12:17:00	65	1	R	Sand, shells and algae	Mixed sediment	Sublittoral mixed sediment	20-40	13	50 44.643	0 39.001	GL020026	04:48:00	Vertebrate	Pelagic	Scyliorhinus canicula	Small Spotted Catshark	1	3	Not certain
401	15/07/21	18	12:17:00	65	1	R	Sand, shells and algae	Mixed sediment	Sublittoral mixed sediment	20-40	13	50 44.643	0 39.001	GL020026	07:33:00	Vertebrate	Demersal	Trisopterus luscus	Bib	1	26
402	15/07/21	18	12:17:00	65	1	R	Sand, shells and algae	Mixed sediment	Sublittoral mixed sediment	20-40	13	50 44.643	0 39.001	GL020026	09:12:00	Vertebrate	Demersal	Pomatoschistus pictus	Painted Goby	1	400
403	15/07/21	18	12:17:00	65	1	R	Sand, shells and algae	Mixed sediment	Sublittoral mixed sediment	20-40	13	50 44.643	0 39.001	GL030026	04:23:00	Vertebrate	Demersal	Trisopterus luscus	Bib	2	11	return in video
404	15/07/21	18	12:17:00	65	1	R	Sand, shells and algae	Mixed sediment	Sublittoral mixed sediment	20-40	13	50 44.643	0 39.001	GL030026	09:53:00	Vertebrate	Pelagic	Conger conger	Conger Eel	1	14
405	15/07/21	18	12:17:00	65	1	R	Sand, shells and algae	Mixed sediment	Sublittoral mixed sediment	20-40	13	50 44.643	0 39.001	GL040026	01:37:00	Vertebrate	Demersal	Trisopterus luscus	Bib	1	22
406	15/07/21	18	12:17:00	65	1	R	Sand, shells and algae	Mixed sediment	Sublittoral mixed sediment	20-40	13	50 44.643	0 39.001	GL040026	05:05:00	Invertebrate	Crustacea	Maja brachydactyla	Spiny Spider Crab	1	55	returns 8:05
407	15/07/21	18	12:17:00	65	1	R	Sand, shells and algae	Mixed sediment	Sublittoral mixed sediment	20-40	13	50 44.643	0 39.001	GL050026	02:30:00	Invertebrate	Mollusc	Buccinum undatum	Common Whelk	1	155
408	15/07/21	18	12:17:00	65	1	R	Sand, shells and algae	Mixed sediment	Sublittoral mixed sediment	20-40	13	50 44.643	0 39.001	GL050026	05:20:00	Vertebrate	Demersal	Trisopterus luscus	Bib	1	7
409	15/07/21	18	12:17:00	65	1	R	Sand, shells and algae	Mixed sediment	Sublittoral mixed sediment	20-40	13	50 44.643	0 39.001	GL060026	01:44:00	Vertebrate	Demersal	Trisopterus luscus	Bib	1	4	another at 2:20
410	15/07/21	18	12:17:00	65	1	R	Sand, shells and algae	Mixed sediment	Sublittoral mixed sediment	20-40	13	50 44.643	0 39.001	GL060026	02:37:00	Vertebrate	Demersal	Gobius paganellus	Rock goby	1	88
411	15/07/21	18	12:17:00	65	2	R	Shells	Mixed sediment	Sublittoral mixed sediment	20-40	13	50 44.643	0 39.001	GL010018	06:20:00	Invertebrate	Mollusc	Buccinum undatum	Common Whelk	2
412	15/07/21	18	12:17:00	65	2	R	Shells	Mixed sediment	Sublittoral mixed sediment	20-40	13	50 44.643	0 39.001	GL010018	06:21:00	Invertebrate	Crustacea	Pagurus bernhardus	Common Hermit Crab	2	600
413	15/07/21	18	12:17:00	65	2	R	Shells	Mixed sediment	Sublittoral mixed sediment	20-40	13	50 44.643	0 39.001	GL010018	11:18:00	Invertebrate	Crustacea	Maja brachydactyla	Spiny Spider Crab	1	79
414	15/07/21	18	12:17:00	65	2	R	Shells	Mixed sediment	Sublittoral mixed sediment	20-40	13	50 44.643	0 39.001	GL030018	00:22:00	Invertebrate	Crustacea	Maja brachydactyla	Spiny Spider Crab	1	540
415	15/07/21	18	12:17:00	65	2	R	Shells	Mixed sediment	Sublittoral mixed sediment	20-40	13	50 44.643	0 39.001	GL030018	06:06:00	Invertebrate	Crustacea	Pagurus bernhardus	Common Hermit Crab	1	700
416	15/07/21	18	12:17:00	65	2	R	Shells	Mixed sediment	Sublittoral mixed sediment	20-40	13	50 44.643	0 39.001	GL050018	04:10:00	Invertebrate	Crustacea	Maja brachydactyla	Spiny Spider Crab	1	90
417	15/07/21	18	12:17:00	65	2	R	Shells	Mixed sediment	Sublittoral mixed sediment	20-40	13	50 44.643	0 39.001	GL060018	00:44:00	Invertebrate	Crustacea	Pagurus bernhardus	Common Hermit Crab	1	109
418	15/07/21	18	12:17:00	65	3	R	Shells	Mixed sediment	Sublittoral mixed sediment	20-40	13	50 44.643	0 39.001	GL010016	06:19:00	Invertebrate	Crustacea	Maja brachydactyla	Spiny Spider Crab	1	923
419	15/07/21	18	12:17:00	65	3	R	Shells	Mixed sediment	Sublittoral mixed sediment	20-40	13	50 44.643	0 39.001	GL010016	06:19:00	Invertebrate	Echinoderm	Asterias rubens	Common Starfish	1	138
420	15/07/21	18	12:17:00	65	3	R	Shells	Mixed sediment	Sublittoral mixed sediment	20-40	13	50 44.643	0 39.001	GL010016	06:19:00	Invertebrate	Mollusc	Trochidae	Topshell	3
421	15/07/21	18	12:17:00	65	3	R	Shells	Mixed sediment	Sublittoral mixed sediment	20-40	13	50 44.643	0 39.001	GL010016	06:19:00	Invertebrate	Crustacea	Pagurus bernhardus	Common Hermit Crab	1
422	15/07/21	18	12:17:00	65	3	R	Shells	Mixed sediment	Sublittoral mixed sediment	20-40	13	50 44.643	0 39.001	GL010016	06:19:00	Invertebrate	Crustacea	Macropodia rostrata	Long-legged Spider Crab	1	110
423	15/07/21	18	12:17:00	65	3	R	Shells	Mixed sediment	Sublittoral mixed sediment	20-40	13	50 44.643	0 39.001	GL010016	06:19:00	Invertebrate	Echinoderm	Amphipholis squamata	Brittle star	1	221
424	15/07/21	18	12:17:00	65	3	R	Shells	Mixed sediment	Sublittoral mixed sediment	20-40	13	50 44.643	0 39.001	GL020016	01:03:00	Invertebrate	Crustacea	Maja brachydactyla	Spiny Spider Crab	2	102
425	15/07/21	18	12:17:00	65	3	R	Shells	Mixed sediment	Sublittoral mixed sediment	20-40	13	50 44.643	0 39.001	GL020016	03:33:00	Invertebrate	Crustacea	Pagurus bernhardus	Common Hermit Crab	2	290
426	15/07/21	18	12:17:00	65	3	R	Shells	Mixed sediment	Sublittoral mixed sediment	20-40	13	50 44.643	0 39.001	GL030016	00:29:00	Invertebrate	Mollusc	Buccinum undatum	Common Whelk	6
427	15/07/21	18	12:17:00	65	3	R	Shells	Mixed sediment	Sublittoral mixed sediment	20-40	13	50 44.643	0 39.001	GL040016	11:32:00	Vertebrate	Demersal	Raja clavata	Thornback Ray	1	17	more whelks stuff, not certain on ray type
428	15/07/21	18	12:17:00	65	3	R	Shells	Mixed sediment	Sublittoral mixed sediment	20-40	13	50 44.643	0 39.001	GL050016	01:01:00	Invertebrate	Crustacea	Pagurus bernhardus	Common Hermit Crab	2	178
429	15/07/21	18	12:17:00	65	3	R	Shells	Mixed sediment	Sublittoral mixed sediment	20-40	13	50 44.643	0 39.001	GL050016	05:03:00	Invertebrate	Echinoderm	Amphipholis squamata	Brittle star	100
430	15/07/21	18	12:17:00	65	3	R	Shells	Mixed sediment	Sublittoral mixed sediment	20-40	13	50 44.643	0 39.001	GL060016	01:20:00	Vertebrate	Demersal	Trisopterus luscus	Bib	1	32
431	16/07/21	19	12:53:00	61	1	L	Seagrass/pebbles	Gravel-cobbles	Moderate energy infralittoral rock	20-40	5	50 45.987	0 42.660	GL060030	4.42	Vertebrate	Demersal	Symphodus melops	Corkwing Wrasse	1
432	16/07/21	19	12:53:00	61	3	L	Seaweed/algea	Gravel-cobbles	Moderate energy infralittoral rock	20-40	5	50 45.987	0 42.660	GL010023	8.55	Invertebrate	Crustacea	Maja brachydactyla	Spiny Spider Crab	1		Remains in clip 02
433	16/07/21	19	12:53:00	61	3	L	Seaweed/algea	Gravel-cobbles	Moderate energy infralittoral rock	20-40	5	50 45.987	0 42.660	GL030023	5.28	Invertebrate	Crustacea	Maja brachydactyla	Spiny Spider Crab	2
434	16/07/21	19	12:53:00	61	3	L	Seaweed/algea	Gravel-cobbles	Moderate energy infralittoral rock	20-40	5	50 45.987	0 42.660	GL030023	9.59	Invertebrate	Crustacea	Maja brachydactyla	Spiny Spider Crab	3
435	16/07/21	19	12:53:00	61	3	L	Seaweed/algea	Gravel-cobbles	Moderate energy infralittoral rock	20-40	5	50 45.987	0 42.660	GL040023	2.16	Vertebrate	Pelagic	Scyliorhinus canicula	Small Spotted Catshark	1
436	16/07/21	20	11:18:00	63	1	L	Seagrass&pebbles	Gravel-cobbles	Sublittoral coarse sediment	0-20	7	50 44.232	0 42.352	GL010029	10.36	Invertebrate	Crustacea	Maja brachydactyla	Spiny Spider Crab	1
437	16/07/21	20	11:18:00	63	1	L	Seagrass&pebbles	Gravel-cobbles	Sublittoral coarse sediment	0-20	7	50 44.232	0 42.352	GL020029	2.1	Invertebrate	Crustacea	Maja brachydactyla	Spiny Spider Crab	1		larger
438	16/07/21	20	11:18:00	63	1	L	Seagrass&pebbles	Gravel-cobbles	Sublittoral coarse sediment	0-20	7	50 44.232	0 42.352	GL030029	8.4	Invertebrate	Crustacea	Cancer pagurus	Edible crab	1
439	16/07/21	20	11:18:00	63	1	L	Seagrass&pebbles	Gravel-cobbles	Sublittoral coarse sediment	0-20	7	50 44.232	0 42.352	GL030029	8.4	Invertebrate	Crustacea	Pagrus bernhardus	Common Hermit Crab	1
440	16/07/21	20	11:18:00	63	1	L	Seagrass&pebbles	Gravel-cobbles	Sublittoral coarse sediment	0-20	7	50 44.232	0 42.352	GL030029	10	Invertebrate	Crustacea	Maja brachydactyla	Spiny Spider Crab	1
441	16/07/21	20	11:18:00	63	1	L	Seagrass&pebbles	Gravel-cobbles	Sublittoral coarse sediment	0-20	7	50 44.232	0 42.352	GL040029	3.5	Vertebrate	Pelagic	Scyliorhinus canicula	Small Spotted Catshark	1
442	16/07/21	20	11:18:00	63	2	L	sand, pebbles, seaweed	Gravel-cobbles	Sublittoral coarse sediment	0-20	7	50 44.232	0 42.352	GL020021	4.06	Vertebrate	Pelagic	Scyliorhinus canicula	Small Spotted Catshark	1
443	16/07/21	20	11:18:00	63	2	L	sand, pebbles, seaweed	Gravel-cobbles	Sublittoral coarse sediment	0-20	7	50 44.232	0 42.352	GL040021	4.2	Vertebrate	Demersal	Chelidonichthys lucerna	Tub gunard	1
444	16/07/21	20	11:18:00	63	2	L	sand, pebbles, seaweed	Gravel-cobbles	Sublittoral coarse sediment	0-20	7	50 44.232	0 42.352	GL050021	1	Invertebrate	Crustacea	Carcinus maenus	Shore crab	1
445	16/07/21	20	11:18:00	63	2	L	sand, pebbles, seaweed	Gravel-cobbles	Sublittoral coarse sediment	0-20	7	50 44.232	0 42.352	GL050021	4.45	Invertebrate	Crustacea	Maja brachydactyla	Spiny Spider Crab	1
446	16/07/21	20	11:18:00	63	2	L	sand, pebbles, seaweed	Gravel-cobbles	Sublittoral coarse sediment	0-20	7	50 44.232	0 42.352	GL050021	8.1	Invertebrate	Crustacea	Maja brachydactyla	Spiny Spider Crab	1		larger
447	16/07/21	20	11:18:00	63	3	R	Pebbles	Gravel-cobbles	Sublittoral coarse sediment	0-20	7	50 44.232	0 42.352	GL010020	7	Invertebrate	Crustacea	Carcinus maenus	Shore crab	1
448	16/07/21	20	11:18:00	63	3	R	Pebbles	Gravel-cobbles	Sublittoral coarse sediment	0-20	7	50 44.232	0 42.352	GL020020	2.43	Invertebrate	Crustacea	Maja brachydactyla	Spiny Spider Crab	1
449	16/07/21	20	11:18:00	63	3	R	Pebbles	Gravel-cobbles	Sublittoral coarse sediment	0-20	7	50 44.232	0 42.352	GL020020	2.3	Invertebrate	Crustacea	Pagrus bernhardus	Common Hermit Crab	4
450	16/07/21	20	11:18:00	63	3	R	Pebbles	Gravel-cobbles	Sublittoral coarse sediment	0-20	7	50 44.232	0 42.352	GL020020	9.4	Vertebrate		Unidentifiable	Unidentifiable	1		tiny baby fish - too small to identify
451	16/07/21	20	11:18:00	63	3	R	Pebbles	Gravel-cobbles	Sublittoral coarse sediment	0-20	7	50 44.232	0 42.352	GL030020	2.3	Invertebrate	Echinoderm	Asterias rubens	Common Starfish	1
452	16/07/21	21	09:51:00	63	1	L	Sea floor covered in shells	Gravel-cobbles	Sublittoral coarse sediment	0	8	50 43.063	0 41.363	GH010028	00:00:00	Invertebrate	Echinoderm	Asterias rubens	Common Starfish	1	180
453	16/07/21	21	09:51:00	63	1	L	Sea floor covered in shells	Gravel-cobbles	Sublittoral coarse sediment	0	8	50 43.063	0 41.363	GH010028	00:00:00	Invertebrate	Mollusc	Doris pseudoargus	Sea Lemon	1	180
454	16/07/21	21	09:51:00	63	1	L	Sea floor covered in shells	Gravel-cobbles	Sublittoral coarse sediment	0	8	50 43.063	0 41.363	GH020028	00:00:00	Invertebrate	Mollusc	Trochidae	Topshell	10<	698	stay into the next video
455	16/07/21	21	09:51:00	63	1	L	Sea floor covered in shells	Gravel-cobbles	Sublittoral coarse sediment	0	8	50 43.063	0 41.363	GH020028	00:00:00	Invertebrate	Mollusc	Buccinum undatum	Common Whelk	1	698	stay into the next video
456	16/07/21	21	09:51:00	63	1	L	Sea floor covered in shells	Gravel-cobbles	Sublittoral coarse sediment	0	8	50 43.063	0 41.363	GH030028	00:00:00	Invertebrate	Crustacea	Pagurus bernhardus	Common Hermit Crab	4	698	stay into the next video
457	16/07/21	21	09:51:00	63	1	L	Sea floor covered in shells	Gravel-cobbles	Sublittoral coarse sediment	0	8	50 43.063	0 41.363	GH030028	00:00:00	Invertebrate	Mollusc	Tritia reticulata	Netted Dog Whelk	3	698	stay into the next video
458	16/07/21	21	09:51:00	63	1	L	Sea floor covered in shells	Gravel-cobbles	Sublittoral coarse sediment	0	8	50 43.063	0 41.363	GH030028	09:33:00	Vertebrate	Pelagic	Scyliorhinus canicula	Small Spotted Catshark	1	120	baby catshark
459	16/07/21	21	09:51:00	63	1	L	Sea floor covered in shells	Gravel-cobbles	Sublittoral coarse sediment	0	8	50 43.063	0 41.363	GH050028	00:00:00	Invertebrate	Crustacea	Pagurus bernhardus	Common Hermit Crab	4	698
460	16/07/21	21	09:51:00	63	1	L	Sea floor covered in shells	Gravel-cobbles	Sublittoral coarse sediment	0	8	50 43.063	0 41.363	GH050028	00:00:00	Invertebrate	Mollusc	Buccinum undatum	Common Whelk	4	698
461	16/07/21	21	09:51:00	63	2	R	Sea floor covered in shells	Gravel-cobbles	Sublittoral coarse sediment	0	8	50 43.063	0 41.363	GH010021	00:00:00	Invertebrate	Mollusc	Buccinum undatum	Common Whelk	3	340
462	16/07/21	21	09:51:00	63	2	R	Sea floor covered in shells	Gravel-cobbles	Sublittoral coarse sediment	0	8	50 43.063	0 41.363	GH010021	00:00:00	Invertebrate	Crustacea	Pagurus bernhardus	Common Hermit Crab	4	340
463	16/07/21	21	09:51:00	63	2	R	Sea floor covered in shells	Gravel-cobbles	Sublittoral coarse sediment	0	8	50 43.063	0 41.363	GH010021	00:00:00	Invertebrate	Mollusc	Tritia reticulata	Netted Dog Whelk	10<	340
464	16/07/21	21	09:51:00	63	2	R	Sea floor covered in shells	Gravel-cobbles	Sublittoral coarse sediment	0	8	50 43.063	0 41.363	GH010021	00:00:00	Invertebrate	Mollusc	Doris pseudoargus	Sea Lemon	1	340
465	16/07/21	21	09:51:00	63	2	R	Sea floor covered in shells	Gravel-cobbles	Sublittoral coarse sediment	0	8	50 43.063	0 41.363	GH010021	10:06:00	Invertebrate	Crustacea	Maja brachydactyla	Spiny Spider Crab	1	110	stays into the next video
466	16/07/21	21	09:51:00	63	2	R	Sea floor covered in shells	Gravel-cobbles	Sublittoral coarse sediment	0	8	50 43.063	0 41.363	GH020021	05:50:00	Invertebrate	Crustacea	Maja brachydactyla	Spiny Spider Crab	2	360	new crab joins
467	16/07/21	21	09:51:00	63	2	R	Sea floor covered in shells	Gravel-cobbles	Sublittoral coarse sediment	0	8	50 43.063	0 41.363	GH040021	03:00:00	Invertebrate	Echinoderm	Asterias rubens	Common Starfish	2	420	stays into the next video
468	16/07/21	21	09:51:00	63	2	R	Sea floor covered in shells	Gravel-cobbles	Sublittoral coarse sediment	0	8	50 43.063	0 41.363	GH050021	00:00:00	Invertebrate	Mollusc	Buccinum undatum	Common Whelk	3	698
469	16/07/21	21	09:51:00	63	2	R	Sea floor covered in shells	Gravel-cobbles	Sublittoral coarse sediment	0	8	50 43.063	0 41.363	GH050021	00:00:00	Invertebrate	Crustacea	Pagurus bernhardus	Common Hermit Crab	8	698	comes and go throughout the video
470	16/07/21	21	09:51:00	63	3	R	Sea floor covered in shells	Gravel-cobbles	Sublittoral coarse sediment	0	8	50 43.063	0 41.363	GH010019	00:00:00	Invertebrate	Crustacea	Pagurus bernhardus	Common Hermit Crab	4	360
471	16/07/21	21	09:51:00	63	3	R	Sea floor covered in shells	Gravel-cobbles	Sublittoral coarse sediment	0	8	50 43.063	0 41.363	GH020019	00:00:00	Invertebrate	Mollusc	Trochidae	Topshell	5	698
472	16/07/21	21	09:51:00	63	3	R	Sea floor covered in shells	Gravel-cobbles	Sublittoral coarse sediment	0	8	50 43.063	0 41.363	GH030019	00:00:00	Invertebrate	Echinoderm	Asterias rubens	Common Starfish	1	698
473	16/07/21	21	09:51:00	63	3	R	Sea floor covered in shells	Gravel-cobbles	Sublittoral coarse sediment	0	8	50 43.063	0 41.363	GH040019	00:00:00	Invertebrate	Crustacea	Pagurus bernhardus	Common Hermit Crab	8	698
474	16/07/21	21	09:51:00	63	3	R	Sea floor covered in shells	Gravel-cobbles	Sublittoral coarse sediment	0	8	50 43.063	0 41.363	GH050019	03:48:00	Invertebrate	Crustacea	Maja brachydactyla	Spiny Spider Crab	1	34
475	19/07/21	22	15:36:00	65	1	R	Long seaweed	Gravel-cobbles	Sublittoral macrophyte dominated sediment	60-80	4	50 43.325	0 46.040	GL010035	09:42:00	Vertebrate	Demersal	Spondyliosoma cantharus	Black sea bream	3	20	Repeatedly returns, 3 seen only in last video
476	19/07/21	22	15:36:00	65	1	R	Long seaweed	Gravel-cobbles	Sublittoral macrophyte dominated sediment	60-80	4	50 43.325	0 46.040	GL040035	02:10:00	Invertebrate	Crustacea	Cancer pagurus	Edible crab		140	Hard to tell species
477	19/07/21	22	15:36:00	65	1	R	Long seaweed	Gravel-cobbles	Sublittoral macrophyte dominated sediment	60-80	4	50 43.325	0 46.040	GL050035	09:37:00	Vertebrate	Demersal	Dicentrarchus labrax	Bass		16
478	19/07/21	22	15:36:00	65	1	R	Long seaweed	Gravel-cobbles	Sublittoral macrophyte dominated sediment	60-80	4	50 43.325	0 46.040	GL070035	04:08:00	Vertebrate	Demersal	Symphodus melops	Corkwing Wrasse		8	one stripy fish and one dark
479	19/07/21	22	15:36:00	65	2	L	Low algae	Gravel-cobbles	Sublittoral macrophyte dominated sediment	60-80	4	50 43.325	0 46.040	GL020026	06:15:00	Vertebrate	Demersal	Raja undulata	Undulate Ray	1	25	Tail as leaving looks like this ray
480	19/07/21	22	15:36:00	65	2	L	Low algae	Gravel-cobbles	Sublittoral macrophyte dominated sediment	60-80	4	50 43.325	0 46.040	GL050026	04:10:00					8	187	small fish, come back
481	19/07/21	22	15:36:00	65	3	R	Seaweed and small rocks	Gravel-cobbles	Sublittoral macrophyte dominated sediment	60-80	4	50 43.325	0 46.040	GL040026	00:35:00	Vertebrate	Demersal	Spondyliosoma cantharus	Black sea bream	1	16
482	19/07/21	22	15:36:00	65	3	R	Seaweed and small rocks	Gravel-cobbles	Sublittoral macrophyte dominated sediment	60-80	4	50 43.325	0 46.040	GL050026	07:40:00	Vertebrate	Demersal	Spondyliosoma cantharus	Black sea bream	2	5
483	19/07/21	22	15:36:00	65	3	R	Seaweed and small rocks	Gravel-cobbles	Sublittoral macrophyte dominated sediment	60-80	4	50 43.325	0 46.040	GL050026	07:57:00	Vertebrate	Demersal	Mullus surmuletus	Red mullet	2	9	Are 3 but max 2 in frame
484	19/07/21	23	14:08:00	65	1	R	Short seaweed	Gravel-cobbles	Sublittoral coarse sediment	40-60	5	50 42.868	0 45.623	GL020034	02:12:00	Invertebrate	Crustacea	Maja brachydactyla	Spiny Spider Crab	1	92	reappears 5:10
485	19/07/21	23	14:08:00	65	1	R	Short seaweed	Gravel-cobbles	Sublittoral coarse sediment	40-60	5	50 42.868	0 45.623	GL020034	09:11:00	Vertebrate	Demersal	Chelidonichthys lucerna	Tub gunard	1	7	(not certain)
486	19/07/21	23	14:08:00	65	1	R	Short seaweed	Gravel-cobbles	Sublittoral coarse sediment	40-60	5	50 42.868	0 45.623	GL030034	01:08:00	Invertebrate	Mollusc	Sepia officinalis	Common cuttlefish	1	10	view occasionally obscure with seaweed
487	19/07/21	23	14:08:00	65	1	R	Short seaweed	Gravel-cobbles	Sublittoral coarse sediment	40-60	5	50 42.868	0 45.623	GL050034	11:20:00	Invertebrate	Crustacea	Maja brachydactyla	Spiny Spider Crab	1	67	Seaweed still
488	19/07/21	23	14:08:00	65	3	R	Long seaweed	Gravel-cobbles	Sublittoral coarse sediment	40-60	5	50 42.868	0 45.623	GL030025	08:34:00	Vertebrate	Demersal	Gobisculus flavascens	Two-spot Goby	2	10	(not certain)
489	19/07/21	23	14:08:00	65	3	R	Long seaweed	Gravel-cobbles	Sublittoral coarse sediment	40-60	5	50 42.868	0 45.623	GL050025	03:54:00	Vertebrate	Demersal	Symphodus melops	Corkwing Wrasse	1	3	stripy fish
490	19/07/21	23	14:08:00	65	3	R	Long seaweed	Gravel-cobbles	Sublittoral coarse sediment	40-60	5	50 42.868	0 45.623	GL050025	09:24:00	Vertebrate	Demersal	Trisopterus luscus	Bib	1	10
491	19/07/21	23	14:08:00	65	3	R	Long seaweed	Gravel-cobbles	Sublittoral coarse sediment	40-60	5	50 42.868	0 45.623	GL050025	09:26:00	Vertebrate	Pelagic	Scomber scomber	Mackerel	1	7	(not certain)
492	19/07/21	24	12:28:00	65	1	R	Small rocks	Gravel-cobbles	Sublittoral coarse sediment	0-20	7	50 42.447	0 45.283	GL030033	7.5	Vertebrate	Pelagic	Mustelus asterias	Starry Smoothound	1	8
493	19/07/21	24	12:28:00	65	3	R	Small rocks and shells	Gravel-cobbles	Sublittoral coarse sediment	0-20	7	50 42.447	0 45.283	GL010024	7	Invertebrate	Echinoderm	Asterias rubens	Common Starfish	1	300	present until
494	19/07/21	24	12:28:00	65	3	R	Small rocks and shells	Gravel-cobbles	Sublittoral coarse sediment	0-20	7	50 42.447	0 45.283	GL020024	8	Invertebrate	Echinoderm	Asterias rubens	Common Starfish	3		2 new
495	19/07/21	24	12:28:00	65	3	R	Small rocks and shells	Gravel-cobbles	Sublittoral coarse sediment	0-20	7	50 42.447	0 45.283	GL030024	6.3	Invertebrate	Echinoderm	Asterias rubens	Common Starfish	4		1 new
496	19/07/21	24	12:28:00	65	3	R	Small rocks and shells	Gravel-cobbles	Sublittoral coarse sediment	0-20	7	50 42.447	0 45.283	GL040024	1.43	Invertebrate	Mollusc	Sepia officinalis	Common cuttlefish	1	20
497	19/07/21	24	12:28:00	65	3	R	Small rocks and shells	Gravel-cobbles	Sublittoral coarse sediment	0-20	7	50 42.447	0 45.283	GL050024	8.03	Invertebrate	Crustacea	Pagrus bernhardus	Common Hermit Crab	1
498	19/07/21	24	12:28:00	65	3	R	Small rocks and shells	Gravel-cobbles	Sublittoral coarse sediment	0-20	7	50 42.447	0 45.283	GL050024	0	Invertebrate	Mollusc	Calliostoma zizyphinum	Painted topshell	1		white - likely present throughtout spotted now
499	19/07/21	24	12:28:00	65	3	R	Small rocks and shells	Gravel-cobbles	Sublittoral coarse sediment	0-20	7	50 42.447	0 45.283	GL050024	0	Invertebrate	Mollusc	Tritia reticulata	Netted Dog Whelk	3		Likely present throughtout spotted now
500	19/07/21	25	10:54:00	62	1	R	Rocky, some large	Gravel-cobbles	Sublittoral coarse sediment	0-20	11	50 40.773	0 44.022	GL010032	9	Vertebrate	Demersal	Trisopterus luscus	Bib	5		striped and plain, small
501	19/07/21	25	10:54:00	62	1	R	Rocky, some large	Gravel-cobbles	Sublittoral coarse sediment	0-20	11	50 40.773	0 44.022	GL010032	9.1	Invertebrate	Crustacea	Pagrus bernhardus	Common Hermit Crab	1		present intermitently
502	19/07/21	25	10:54:00	62	1	R	Rocky, some large	Gravel-cobbles	Sublittoral coarse sediment	0-20	11	50 40.773	0 44.022	GL020032	0	Invertebrate	Crustacea	Maja brachydactyla	Spiny Spider Crab	1
503	19/07/21	25	10:54:00	62	1	R	Rocky, some large	Gravel-cobbles	Sublittoral coarse sediment	0-20	11	50 40.773	0 44.022	GL020032	1.58	Vertebrate	Demersal	Trisopterus luscus	Bib	9		juvenilles small
504	19/07/21	25	10:54:00	62	1	R	Rocky, some large	Gravel-cobbles	Sublittoral coarse sediment	0-20	11	50 40.773	0 44.022	GL020032	7.54	Vertebrate	Demersal	Trisopterus luscus	Bib	3		adults
505	19/07/21	25	10:54:00	62	1	R	Rocky, some large	Gravel-cobbles	Sublittoral coarse sediment	0-20	11	50 40.773	0 44.022	GL020032	7.16	Invertebrate	Crustacea	Maja brachydactyla	Spiny Spider Crab	2	30
506	19/07/21	25	10:54:00	62	1	R	Rocky, some large	Gravel-cobbles	Sublittoral coarse sediment	0-20	11	50 40.773	0 44.022	GL030032	4.3	Invertebrate	Crustacea	Maja brachydactyla	Spiny Spider Crab	1		until 4.40 clip 04
507	19/07/21	25	10:54:00	62	1	R	Rocky, some large	Gravel-cobbles	Sublittoral coarse sediment	0-20	11	50 40.773	0 44.022	GL040032	3	Vertebrate	Demersal	Trisopterus luscus	Bib	8		larger - some with yellow
508	19/07/21	25	10:54:00	62	1	R	Rocky, some large	Gravel-cobbles	Sublittoral coarse sediment	0-20	11	50 40.773	0 44.022	GL050032	0	Invertebrate	Mollusc	Tritia reticulata	Netted Dog Whelk	2		in background
509	19/07/21	25	10:54:00	62	1	R	Rocky, some large	Gravel-cobbles	Sublittoral coarse sediment	0-20	11	50 40.773	0 44.022	GL060032	0	Invertebrate	Crustacea	Cancer pagurus	Edible crab	1		botton right
510	19/07/21	25	10:54:00	62	1	R	Rocky, some large	Gravel-cobbles	Sublittoral coarse sediment	0-20	11	50 40.773	0 44.022	GL060032	5.2	Vertebrate	Pelagic	Conger conger	Conger Eel	1	120
511	19/07/21	25	10:54:00	62	2	L	Rocky	Gravel-cobbles	Sublittoral coarse sediment	0-20	11	50 40.773	0 44.022	GL010023	09:14:00	Invertebrate	Mollusc	Tritia reticulata	Netted Dog Whelk	1	15
512	19/07/21	25	10:54:00	62	2	L	Rocky	Gravel-cobbles	Sublittoral coarse sediment	0-20	11	50 40.773	0 44.022	GL020023	00:56:00	Invertebrate	Mollusc	Buccinum undatum	Common Whelk	2	100
513	19/07/21	25	10:54:00	62	2	L	Rocky	Gravel-cobbles	Sublittoral coarse sediment	0-20	11	50 40.773	0 44.022	GL020023	01:50:00	Vertebrate	Pelagic	Scyliorhinus canicula	Small Spotted Catshark	1	9	returns 2 mins
514	19/07/21	25	10:54:00	62	2	L	Rocky	Gravel-cobbles	Sublittoral coarse sediment	0-20	11	50 40.773	0 44.022	GL030023	07:00:00	Invertebrate	Crustacea	Pagrus bernhardus	Common Hermit Crab	1	90	Whelks still there and catshark returns
515	19/07/21	25	10:54:00	62	2	L	Rocky	Gravel-cobbles	Sublittoral coarse sediment	0-20	11	50 40.773	0 44.022	GL040023	01:56:00	Vertebrate	Pelagic	Scyliorhinus canicula	Small Spotted Catshark	2	15	keep returning
516	19/07/21	25	10:54:00	62	2	L	Rocky	Gravel-cobbles	Sublittoral coarse sediment	0-20	11	50 40.773	0 44.022	GL040023	03:20:00	Invertebrate	Echinoderm	Asterias rubens	Common Starfish	1	300
517	19/07/21	25	10:54:00	62	2	L	Rocky	Gravel-cobbles	Sublittoral coarse sediment	0-20	11	50 40.773	0 44.022	GL040023	09:30:00	Invertebrate	Crustacea	Maja brachydactyla	Spiny Spider Crab	1	184
518	19/07/21	25	10:54:00	62	2	L	Rocky	Gravel-cobbles	Sublittoral coarse sediment	0-20	11	50 40.773	0 44.022	GL050023	throughout	Invertebrate	Echinoderm	Amphipholis squamata	Brittle star	100		catsharks return whelks still there
519	19/07/21	25	10:54:00	62	3	R	Rocky	Gravel-cobbles	Sublittoral coarse sediment	0-20	11	50 40.773	0 44.022	GL010023	07:20:00	Invertebrate	Mollusc	Buccinum undatum	Common Whelk	9		From start are 2 more join though
520	19/07/21	25	10:54:00	62	3	R	Rocky	Gravel-cobbles	Sublittoral coarse sediment	0-20	11	50 40.773	0 44.022	GL010023	07:20:00	Invertebrate	Crustacea	Pagrus bernhardus	Common Hermit Crab	1		From start
521	19/07/21	25	10:54:00	62	3	R	Rocky	Gravel-cobbles	Sublittoral coarse sediment	0-20	11	50 40.773	0 44.022	GL010023	07:46:00	Vertebrate	Pelagic	Scyliorhinus canicula	Small Spotted Catshark	2	10	returns repeatedly, 2 in GL040023
522	19/07/21	25	10:54:00	62	3	R	Rocky	Gravel-cobbles	Sublittoral coarse sediment	0-20	11	50 40.773	0 44.022	GL030023	06:20:00	Invertebrate	Crustacea	Pagrus bernhardus	Common Hermit Crab	1	24
523	21/07/21	26	12:10:00	79	1	R	Rocky	Gravel-cobbles	Sublittoral coarse sediment	0	14	50 44.388	0 24.300	GL010036	08:07:00	Invertebrate	Echinoderm	Asterias rubens	Common Starfish	1
524	21/07/21	26	12:10:00	79	1	R	Rocky	Gravel-cobbles	Sublittoral coarse sediment	0	14	50 44.388	0 24.300	GL010036	08:07:00	Invertebrate	Mollusc	Steromphala cineraria	Grey topshell	5		multiple molluscs
525	21/07/21	26	12:10:00	79	1	R	Rocky	Gravel-cobbles	Sublittoral coarse sediment	0	14	50 44.388	0 24.300	GL010036	08:29:00	Vertebrate	Demersal	Chirolophis ascanii	Yarrells Blenny	2	17
526	21/07/21	26	12:10:00	79	1	R	Rocky	Gravel-cobbles	Sublittoral coarse sediment	0	14	50 44.388	0 24.300	GL020036	02:10:00	Invertebrate	Crustacea	Pagrus bernhardus	Common Hermit Crab	1	50
527	21/07/21	26	12:10:00	79	1	R	Rocky	Gravel-cobbles	Sublittoral coarse sediment	0	14	50 44.388	0 24.300	GL020036	02:42:00	Vertebrate	Demersal	Spondyliosoma cantharus	Black sea bream	1	4	returns repeatedly
528	21/07/21	26	12:10:00	79	1	R	Rocky	Gravel-cobbles	Sublittoral coarse sediment	0	14	50 44.388	0 24.300	GL020026	03:20:00	Invertebrate	Crustacea	Maja brachydactyla	Spiny Spider Crab	1	370
529	21/07/21	26	12:10:00	79	1	R	Rocky	Gravel-cobbles	Sublittoral coarse sediment	0	14	50 44.388	0 24.300	GL020036	05:20:00	Invertebrate	Mollusc	Buccinum undatum	Common Whelk	7
530	21/07/21	26	12:10:00	79	1	R	Rocky	Gravel-cobbles	Sublittoral coarse sediment	0	14	50 44.388	0 24.300	GL030036	01:27:00	Invertebrate	Crustacea	Pagrus bernhardus	Common Hermit Crab	3		more whelks/topshells
531	21/07/21	26	12:10:00	79	1	R	Rocky	Gravel-cobbles	Sublittoral coarse sediment	0	14	50 44.388	0 24.300	GL040036	02:22:00	Invertebrate	Crustacea	Maja brachydactyla	Spiny Spider Crab	1	180
532	21/07/21	26	12:10:00	79	1	R	Rocky	Gravel-cobbles	Sublittoral coarse sediment	0	14	50 44.388	0 24.300	GL040036	04:07:00	Vertebrate	Pelagic	Galeorhinus galeus	Tope	1	8	repeatedly returns
533	21/07/21	26	12:10:00	79	1	R	Rocky	Gravel-cobbles	Sublittoral coarse sediment	0	14	50 44.388	0 24.300	GL050036	02:28:00	Invertebrate	Mollusc	Sepia officinalis	Common cuttlefish	1	5
534	21/07/21	26	12:10:00	79	1	R	Rocky	Gravel-cobbles	Sublittoral coarse sediment	0	14	50 44.388	0 24.300	GL050036	03:45:00	Invertebrate	Crustacea	Cancer pagurus	Edible crab	2	100	small
535	21/07/21	26	12:10:00	79	1	R	Rocky	Gravel-cobbles	Sublittoral coarse sediment	0	14	50 44.388	0 24.300	GL060036	00:39:00	Vertebrate	Demersal	Gobisculus flavascens	Two-spot Goby	1	62	fish fights crab - unsure of fish identification
536	21/07/21	26	12:10:00	79	2	L	Small rocks and shells	Gravel-cobbles	Sublittoral coarse sediment	0	14	50 44.388	0 24.300	GH010027	07:27:00	Invertebrate	Mollusc	Buccinum undatum	Common Whelk	1	240	remains in the next videos
537	21/07/21	26	12:10:00	79	2	L	Small rocks and shells	Gravel-cobbles	Sublittoral coarse sediment	0	14	50 44.388	0 24.300	GH010027	07:27:00	Invertebrate	Mollusc	Tritia reticulata	Netted Dog Whelk	2	240	remains in the next videos
538	21/07/21	26	12:10:00	79	2	L	Small rocks and shells	Gravel-cobbles	Sublittoral coarse sediment	0	14	50 44.388	0 24.300	GH010027	11:42:00	Invertebrate	Crustacea	Maja brachydactyla	Spiny Spider Crab	1	40	runs into the next video and then leaves at 00:30
539	21/07/21	26	12:10:00	79	2	L	Small rocks and shells	Gravel-cobbles	Sublittoral coarse sediment	0	14	50 44.388	0 24.300	GH020027	06:38:00	Invertebrate	Crustacea	Maja brachydactyla	Spiny Spider Crab	1	193
540	21/07/21	26	12:10:00	79	2	L	Small rocks and shells	Gravel-cobbles	Sublittoral coarse sediment	0	14	50 44.388	0 24.300	GH020027	09:54:00	Invertebrate	Crustacea	Maja brachydactyla	Spiny Spider Crab	1	165	sits under the bait for a logn time, leaves in next video at 1:02
541	21/07/21	26	12:10:00	79	2	L	Small rocks and shells	Gravel-cobbles	Sublittoral coarse sediment	0	14	50 44.388	0 24.300	GH030027	03:59:00	Invertebrate	Crustacea	Maja brachydactyla	Spiny Spider Crab	1	45	crab returns later around 5:30. he appears tp pick something up and hold it for a while, then lets go and walks off. exits frame at 7:00. crab returns at 10:35
542	21/07/21	26	12:10:00	79	2	L	Small rocks and shells	Gravel-cobbles	Sublittoral coarse sediment	0	14	50 44.388	0 24.300	GH030027	08:45:00	Vertebrate	Pelagic	Conger conger	Conger Eel	1	34	good shots for screenshots
543	21/07/21	26	12:10:00	79	2	L	Small rocks and shells	Gravel-cobbles	Sublittoral coarse sediment	0	14	50 44.388	0 24.300	GH040027	00:40:00	Invertebrate	Crustacea	Maja brachydactyla	Spiny Spider Crab	1	698	stays into the next video, leaves in next video at 2:24
544	21/07/21	26	12:10:00	79	2	L	Small rocks and shells	Gravel-cobbles	Sublittoral coarse sediment	0	14	50 44.388	0 24.300	GH040027	00:00:00	Invertebrate	Mollusc	Nucella labillus	Dog Whelk	1	698	interaction with the crab at 11:11, remains into the next video
545	21/07/21	26	12:10:00	79	2	L	Small rocks and shells	Gravel-cobbles	Sublittoral coarse sediment	0	14	50 44.388	0 24.300	GH050027	01:28:00	Vertebrate	Demersal	Spondyliosoma cantharus	Black sea bream	1	48	good shots for screenshots
546	21/07/21	26	12:10:00	79	2	L	Small rocks and shells	Gravel-cobbles	Sublittoral coarse sediment	0	14	50 44.388	0 24.300	GH050027	03:06:00	Vertebrate	Pelagic	Conger conger	Conger Eel	1	14
547	21/07/21	26	12:10:00	79	2	L	Small rocks and shells	Gravel-cobbles	Sublittoral coarse sediment	0	14	50 44.388	0 24.300	GH060027	00:00:00	Invertebrate	Mollusc	Tritia reticulata	Netted Dog Whelk	1	420	remains until the BRUV is picked up
548	21/07/21	26	12:10:00	79	3	L	Small rocks and shells	Gravel-cobbles	Sublittoral coarse sediment	0	14	50 44.388	0 24.300	GH010028	00:00:00	Invertebrate	Mollusc	Tritia reticulata	Netted Dog Whelk	5	200	Remains into the next video
549	21/07/21	26	12:10:00	79	3	L	Small rocks and shells	Gravel-cobbles	Sublittoral coarse sediment	0	14	50 44.388	0 24.300	GH010028	00:00:00	Invertebrate	Mollusc	Aplysia puncata	Sea Hare	1	200	Remains into the next video
550	21/07/21	26	12:10:00	79	3	L	Small rocks and shells	Gravel-cobbles	Sublittoral coarse sediment	0	14	50 44.388	0 24.300	GH030028	00:00:00	Invertebrate	Mollusc	Buccinum undatum	Common Whelk	2	698	remains for the whole video
551	21/07/21	26	12:10:00	79	3	L	Small rocks and shells	Gravel-cobbles	Sublittoral coarse sediment	0	14	50 44.388	0 24.300	GH030028	00:00:00	Invertebrate	Mollusc	Aplysia puncata	Sea Hare	2	698	remains for the whole video
552	21/07/21	26	12:10:00	79	3	L	Small rocks and shells	Gravel-cobbles	Sublittoral coarse sediment	0	14	50 44.388	0 24.300	GH030028	03:28:00	Vertebrate	Pelagic	Conger conger	Conger Eel	1	24
553	21/07/21	26	12:10:00	79	3	L	Small rocks and shells	Gravel-cobbles	Sublittoral coarse sediment	0	14	50 44.388	0 24.300	GH040028	06:30:00	Invertebrate	Crustacea	Maja brachydactyla	Spiny Spider Crab	1	300	eats a sea hare??? and then attacks BRUV. good shots for screenshot
554	21/07/21	26	12:10:00	79	3	L	Small rocks and shells	Gravel-cobbles	Sublittoral coarse sediment	0	14	50 44.388	0 24.300	GH040028	05:00:00	Invertebrate		Unidentifiable	Unidentifiable	2		unidentifiable in the bottom left corner carries on into next video, possibly two hermit crabs with strange shells?
555	21/07/21	26	12:10:00	79	3	L	Small rocks and shells	Gravel-cobbles	Sublittoral coarse sediment	0	14	50 44.388	0 24.300	GH050028	04:45:00	Invertebrate	Crustacea	Maja brachydactyla	Spiny Spider Crab	1	20
556	21/07/21	26	12:10:00	79	3	L	Small rocks and shells	Gravel-cobbles	Sublittoral coarse sediment	0	14	50 44.388	0 24.300	GH050028	05:20:00	Invertebrate	Mollusc	Sepia officinalis	Common cuttlefish	1	50
557	21/07/21	26	12:10:00	79	3	L	Small rocks and shells	Gravel-cobbles	Sublittoral coarse sediment	0	14	50 44.388	0 24.300	GH060028	00:00:00	Invertebrate	Mollusc	Tritia reticulata	Netted Dog Whelk	1	600
558	21/07/21	27	13:43:00	79	1	R	Small rocks and shells	Gravel-cobbles	Sublittoral coarse sediment	0	11	50 44.515	0 26.341	GH010037	00:00:00	Invertebrate	Echinoderm	Asterias rubens	Common Starfish	4	360
559	21/07/21	27	13:43:00	79	1	R	Small rocks and shells	Gravel-cobbles	Sublittoral coarse sediment	0	11	50 44.515	0 26.341	GH010037	00:00:00	Invertebrate	Crustacea	Pagurus bernhardus	Common Hermit Crab	2	360
560	21/07/21	27	13:43:00	79	1	R	Small rocks and shells	Gravel-cobbles	Sublittoral coarse sediment	0	11	50 44.515	0 26.341	GH010037	00:00:00	Invertebrate	Mollusc	Trochidae	Topshell	20<	360	many little topshells
561	21/07/21	27	13:43:00	79	1	R	Small rocks and shells	Gravel-cobbles	Sublittoral coarse sediment	0	11	50 44.515	0 26.341	GH020037	03:40:00	Invertebrate	Crustacea	Maja brachydactyla	Spiny Spider Crab	1	70
562	21/07/21	27	13:43:00	79	1	R	Small rocks and shells	Gravel-cobbles	Sublittoral coarse sediment	0	11	50 44.515	0 26.341	GH020037	01:47:00	Invertebrate	Crustacea	Galathea spp	Squat Lobster	2	320	has a go for the bait, brief interaction with spiny spider crab
563	21/07/21	27	13:43:00	79	1	R	Small rocks and shells	Gravel-cobbles	Sublittoral coarse sediment	0	11	50 44.515	0 26.341	GH020037	10:00:00	Invertebrate	Mollusc	Buccinum undatum	Common Whelk	2	70
564	21/07/21	27	13:43:00	79	1	R	Small rocks and shells	Gravel-cobbles	Sublittoral coarse sediment	0	11	50 44.515	0 26.341	GH020037	09:00:00	Invertebrate	Crustacea	Pagurus bernhardus	Common Hermit Crab	1	80
565	21/07/21	27	13:43:00	79	1	R	Small rocks and shells	Gravel-cobbles	Sublittoral coarse sediment	0	11	50 44.515	0 26.341	GH020037	10:18:00	Vertebrate	Pelagic	Scyliorhinus canicula	Small Spotted Catshark	1	8	it returns a few seconds later and then exists again
566	21/07/21	27	13:43:00	79	1	R	Small rocks and shells	Gravel-cobbles	Sublittoral coarse sediment	0	11	50 44.515	0 26.341	GH030037	06:21:00	Invertebrate	Crustacea	Maja brachydactyla	Spiny Spider Crab	1	300	HUGE! good for screenshot. attacks the BRUV into the next video, leaves at 0:32
567	21/07/21	27	13:43:00	79	1	R	Small rocks and shells	Gravel-cobbles	Sublittoral coarse sediment	0	11	50 44.515	0 26.341	GH040037	00:00:00	Invertebrate	Echinoderm	Asterias rubens	Common Starfish	5	698	remain throughout the video
568	21/07/21	27	13:43:00	79	1	R	Small rocks and shells	Gravel-cobbles	Sublittoral coarse sediment	0	11	50 44.515	0 26.341	GH040037	00:21:00	Invertebrate	Crustacea	Galathea spp	Squat Lobster	1	670	remains for the whole video
569	21/07/21	27	13:43:00	79	1	R	Small rocks and shells	Gravel-cobbles	Sublittoral coarse sediment	0	11	50 44.515	0 26.341	GH040037	01:32:00	Invertebrate	Crustacea	Pagurus bernhardus	Common Hermit Crab	4	500	remains for the whole video
570	21/07/21	27	13:43:00	79	1	R	Small rocks and shells	Gravel-cobbles	Sublittoral coarse sediment	0	11	50 44.515	0 26.341	GH040037	00:00:00	Invertebrate	Mollusc	Buccinum undatum	Common Whelk	5<	698	remains for the whole video
571	21/07/21	27	13:43:00	79	1	R	Small rocks and shells	Gravel-cobbles	Sublittoral coarse sediment	0	11	50 44.515	0 26.341	GH050037	10:37:00	Invertebrate	Crustacea	Liocarnicus depurator	Harbour Crab	1	60	remains for the rest of the video
572	21/07/21	27	13:43:00	79	1	R	Small rocks and shells	Gravel-cobbles	Sublittoral coarse sediment	0	11	50 44.515	0 26.341	GH050037	08:22:00	Invertebrate	Crustacea	Pagurus bernhardus	Common Hermit Crab	4	300
573	21/07/21	27	13:43:00	79	1	R	Small rocks and shells	Gravel-cobbles	Sublittoral coarse sediment	0	11	50 44.515	0 26.341	GH060037	06:40:00	Invertebrate	Crustacea	Maja brachydactyla	Spiny Spider Crab	1	35
574	21/07/2021	27	13:43:00	79	2	R	Small rocks and shells	Gravel-cobbles	Sublittoral coarse sediment	0	11	50 44.515	0 26.341	GH010029	05:10:00	Vertebrate	Pelagic	Scyliorhinus canicula	Small Spotted Catshark	1	14	scared away by conger
575	21/07/2021	27	13:43:00	79	2	R	Small rocks and shells	Gravel-cobbles	Sublittoral coarse sediment	0	11	50 44.515	0 26.341	GH010029	05:16:00	Vertebrate	Pelagic	Conger conger	Conger Eel	1	38	measureable
576	21/07/2021	27	13:43:00	79	2	R	Small rocks and shells	Gravel-cobbles	Sublittoral coarse sediment	0	11	50 44.515	0 26.341	GH010029	06:39:00	Vertebrate	Pelagic	Scyliorhinus canicula	Small Spotted Catshark	1	14
577	21/07/2021	27	13:43:00	79	2	R	Small rocks and shells	Gravel-cobbles	Sublittoral coarse sediment	0	11	50 44.515	0 26.341	GH010029	07:40:00	Invertebrate	Crustacea	Maja brachydactyla	Spiny Spider Crab	1	240
578	21/07/2021	27	13:43:00	79	2	R	Small rocks and shells	Gravel-cobbles	Sublittoral coarse sediment	0	11	50 44.515	0 26.341	GH010029	10:49:00	Vertebrate	Pelagic	Scyliorhinus canicula	Small Spotted Catshark	1	4
579	21/07/2021	27	13:43:00	79	2	R	Small rocks and shells	Gravel-cobbles	Sublittoral coarse sediment	0	11	50 44.515	0 26.341	GH020029	00:00:00	Invertebrate	Mollusc	Buccinum undatum	Common Whelk	1	707	and into next video
580	21/07/2021	27	13:43:00	79	2	R	Small rocks and shells	Gravel-cobbles	Sublittoral coarse sediment	0	11	50 44.515	0 26.341	GH020029	00:00:00	Invertebrate	Crustacea	Pagurus bernhardus	Common hermit crab	16	707	and into next video
581	21/07/2021	27	13:43:00	79	2	R	Small rocks and shells	Gravel-cobbles	Sublittoral coarse sediment	0	11	50 44.515	0 26.341	GH020029	03:40:00	Vertebrate	Demersal	Gobius paganellus	Rock Goby	1	26
582	21/07/2021	27	13:43:00	79	2	R	Small rocks and shells	Gravel-cobbles	Sublittoral coarse sediment	0	11	50 44.515	0 26.341	GH030029	07:42:00	Invertebrate	Crustacea	Maja brachydactyla	Spiny Spider Crab	1	40
583	21/07/2021	27	13:43:00	79	2	R	Small rocks and shells	Gravel-cobbles	Sublittoral coarse sediment	0	11	50 44.515	0 26.341	GH030029	08:53:00	Vertebrate	Pelagic	Scyliorhinus canicula	Small Spotted Catshark	1	173
584	21/07/2021	27	13:43:00	79	2	R	Small rocks and shells	Gravel-cobbles	Sublittoral coarse sediment	0	11	50 44.515	0 26.341	GH040029	00:00:00	Vertebrate	Pelagic	Scyliorhinus canicula	Small Spotted Catshark	1	130	same catshark
585	21/07/2021	27	13:43:00	79	2	R	Small rocks and shells	Gravel-cobbles	Sublittoral coarse sediment	0	11	50 44.515	0 26.341	GH040029	07:08:00	Vertebrate	Pelagic	Scyliorhinus canicula	Small Spotted Catshark	1	55
586	21/07/2021	27	13:43:00	79	2	R	Small rocks and shells	Gravel-cobbles	Sublittoral coarse sediment	0	11	50 44.515	0 26.341	GH050029	01:19:00	Vertebrate	Demersal	Gobius paganellus	Rock Goby	1	13
587	21/07/2021	27	13:43:00	79	2	R	Small rocks and shells	Gravel-cobbles	Sublittoral coarse sediment	0	11	50 44.515	0 26.341	GH050029	05:44:00	Vertebrate	Pelagic	Scyliorhinus canicula	Small Spotted Catshark	1	362	good shot to measure and for spots
588	21/07/2021	27	13:43:00	79	2	R	Small rocks and shells	Gravel-cobbles	Sublittoral coarse sediment	0	11	50 44.515	0 26.341	GH060029	00:00:00	Vertebrate	Pelagic	Scyliorhinus canicula	Small Spotted Catshark	2	707	more good spot shots and in GH07 too!
589	21/07/2021	27	13:43:00	79	2	R	Small rocks and shells	Gravel-cobbles	Sublittoral coarse sediment	0	11	50 44.515	0 26.341	GH060029	09:15:00	Vertebrate	Demersal	Pomatoschistus pictus	Painted Goby	1	132
590	21/07/21	27	13:43:00	79	3	v	Small rocks and shells	Gravel-cobbles	Sublittoral coarse sediment	0	11	50 44.515	0 26.341	GL010029	06:19:00	Invertebrate	Mollusc	Trochidae	Topshell	8
591	21/07/21	27	13:43:00	79	3	L	Small rocks and shells	Gravel-cobbles	Sublittoral coarse sediment	0	11	50 44.515	0 26.341	GL010029	08:35:00	Vertebrate	Pelagic	Scyliorhinus canicula	Small Spotted Catshark	1	10	returns repeatedly
592	21/07/21	27	13:43:00	79	3	L	Small rocks and shells	Gravel-cobbles	Sublittoral coarse sediment	0	11	50 44.515	0 26.341	GL020029	09:45:00	Invertebrate	Crustacea	Maja brachydactyla	Spiny Spider Crab	1	32	catshark returning and topshells still there
593	21/07/21	27	13:43:00	79	3	L	Small rocks and shells	Gravel-cobbles	Sublittoral coarse sediment	0	11	50 44.515	0 26.341	GL030029	03:41:00	Invertebrate	Crustacea	Maja brachydactyla	Spiny Spider Crab	2	400	big one comes back at end
594	21/07/21	27	13:43:00	79	3	L	Small rocks and shells	Gravel-cobbles	Sublittoral coarse sediment	0	11	50 44.515	0 26.341	GL030029	09:27:00	Vertebrate	Demersal	Chirolophis ascanii	Yarrells Blenny	2	87
595	21/07/21	27	13:43:00	79	3	L	Small rocks and shells	Gravel-cobbles	Sublittoral coarse sediment	0	11	50 44.515	0 26.341	GL040029	00:00:00	Invertebrate	Crustacea	Pagurus bernhardus	Common Hermit Crab	1		Appears around middle
596	21/07/21	27	13:43:00	79	3	L	Small rocks and shells	Gravel-cobbles	Sublittoral coarse sediment	0	11	50 44.515	0 26.341	GL040029	00:00:00	Invertebrate	Mollusc	Buccinum undatum	Common Whelk	3		spiny spider crab remains from end of 03
597	21/07/21	27	13:43:00	79	3	L	Small rocks and shells	Gravel-cobbles	Sublittoral coarse sediment	0	11	50 44.515	0 26.341	GL050029	00:00:00	Invertebrate	Echinoderm	Asterias rubens	Common Starfish	2	180
598	21/07/21	27	13:43:00	79	3	L	Small rocks and shells	Gravel-cobbles	Sublittoral coarse sediment	0	11	50 44.515	0 26.341	GL050029	09:44:00	Invertebrate	Crustacea	Maja brachydactyla	Spiny Spider Crab	1	390
599	21/07/21	27	13:43:00	79	3	L	Small rocks and shells	Gravel-cobbles	Sublittoral coarse sediment	0	11	50 44.515	0 26.341	GL060029	03:00:00	Invertebrate	Mollusc	Sepia officinalis	Common cuttlefish	1	93
600	21/07/21	27	13:43:00	79	3	L	Small rocks and shells	Gravel-cobbles	Sublittoral coarse sediment	0	11	50 44.515	0 26.341	GL060029	08:00:00	Vertebrate	Pelagic	Scyliorhinus canicula	Small Spotted Catshark	1	11
601	21/07/21	27	13:43:00	79	3	L	Small rocks and shells	Gravel-cobbles	Sublittoral coarse sediment	0	11	50 44.515	0 26.341	GL060029	10:55:00	Invertebrate	Crustacea	Maja brachydactyla	Spiny Spider Crab	1	46
602	21/07/21	27	13:43:00	79	3	L	Small rocks and shells	Gravel-cobbles	Sublittoral coarse sediment	0	11	50 44.515	0 26.341	GL070029	00:01:00	Invertebrate	Crustacea	Maja brachydactyla	Spiny Spider Crab	2	222
603	21/07/21	27	13:43:00	79	3	L	Small rocks and shells	Gravel-cobbles	Sublittoral coarse sediment	0	11	50 44.515	0 26.341	GL070029	01:50:00	Vertebrate	Pelagic	Scyliorhinus canicula	Small Spotted Catshark	1	10
604	21/07/21	28	15:23:00	79	1	R	Small rocks and shells/ visibility poor	Gravel-cobbles	Sublittoral coarse sediment	0	10	50 44.272	0 29.077	GL010038	7.2	Invertebrate	Crustacea	Pagurus bernhaudus	Common Hermit Crab	5		present to end of video
605	21/07/21	28	15:23:00	79	1	R	Small rocks and shells/ visibility poor	Gravel-cobbles	Sublittoral coarse sediment	0	10	50 44.272	0 29.077	GL040038	7.27	Vertebrate	Demersal	Pomatoschistus pictus	Painted Goby	3	73	present till end and in 02 - hard to see
606	21/07/21	28	15:23:00	79	1	R	Small rocks and shells/ visibility poor	Gravel-cobbles	Sublittoral coarse sediment	0	10	50 44.272	0 29.077	GL010038	7.2	Invertebrate	Mollusc	Tritia reticulata	Netted Dog Whelk	5<		present throughout
607	21/07/21	28	15:23:00	79	1	R	Small rocks and shells/ visibility poor	Gravel-cobbles	Sublittoral coarse sediment	0	10	50 44.272	0 29.077	GL010038	9	Invertebrate	Mollusc	Archidoris pseudoargus	Sea lemons	2		? more of the same appear later
608	21/07/21	28	15:23:00	79	1	R	Small rocks and shells/ visibility poor	Gravel-cobbles	Sublittoral coarse sediment	0	10	50 44.272	0 29.077	GL010038	7.3	Invertebrate	Mollusc	Buccinum undatum	Common Whelk	2		present until end
609	21/07/21	28	15:23:00	79	1	R	Small rocks and shells/ visibility poor	Gravel-cobbles	Sublittoral coarse sediment	0	10	50 44.272	0 29.077	GL020038	3.23	Invertebrate	Crustacea	Cancer pagurus	Edible crab	1	150	small -
610	21/07/21	28	15:23:00	79	1	R	Small rocks and shells/ visibility poor	Gravel-cobbles	Sublittoral coarse sediment	0	10	50 44.272	0 29.077	GL040038	1.3	Invertebrate	Crustacea	Palaemon serratus	Common prawn	3		intermitent bottom left
611	21/07/21	28	15:23:00	79	1	R	Small rocks and shells/ visibility poor	Gravel-cobbles	Sublittoral coarse sediment	0	10	50 44.272	0 29.077	GL040038	1.3	Invertebrate	Crustacea	Macropodia rostrata	Long-legged Spider Crab	2		intermitent bottom left
612	21/07/21	28	15:23:00	79	1	R	Small rocks and shells/ visibility poor	Gravel-cobbles	Sublittoral coarse sediment	0	10	50 44.272	0 29.077	GL040038	8	Invertebrate	Mollusc	Buccinum undatum	Common Whelk	6		until end
613	21/07/21	28	15:23:00	79	1	R	Small rocks and shells/ visibility poor	Gravel-cobbles	Sublittoral coarse sediment	0	10	50 44.272	0 29.077	GL050038	5	Invertebrate	Mollusc	Buccinum undatum	Common Whelk	9		until end - enter from bottom left
614	21/07/21	28	13:43:00	79	2	R	Small rocks and shells	Gravel-cobbles	Sublittoral coarse sediment	0	11	50 44.515	0 26.341	GH010030	06:20:00	Invertebrate	Echinoderm	Asterias rubens	Common Starfish	2	388	remains until the end of the video
615	21/07/21	28	13:43:00	79	2	R	Small rocks and shells	Gravel-cobbles	Sublittoral coarse sediment	0	11	50 44.515	0 26.341	GH010030	06:20:00	Invertebrate	Crustacea	Pagurus bernhardus	Common Hermit Crab	8	388	remains until the end of the video
616	21/07/21	28	13:43:00	79	2	R	Small rocks and shells	Gravel-cobbles	Sublittoral coarse sediment	0	11	50 44.515	0 26.341	GH010030	07:20:00	Invertebrate	Crustacea	Galathea spp	Squat Lobster	2	100	runs away from spiny spider crab
617	21/07/21	28	13:43:00	79	2	R	Small rocks and shells	Gravel-cobbles	Sublittoral coarse sediment	0	11	50 44.515	0 26.341	GH010030	07:20:00	Vertebrate	Demersal	Pomatoschistus	Goby spp.	2
618	21/07/21	28	13:43:00	79	2	R	Small rocks and shells	Gravel-cobbles	Sublittoral coarse sediment	0	11	50 44.515	0 26.341	GH010030	08:57:00	Invertebrate	Crustacea	Maja brachydactyla	Spiny Spider Crab	1	120	has a structure on its back, possibly a baby crab?
619	21/07/21	28	13:43:00	79	2	R	Small rocks and shells	Gravel-cobbles	Sublittoral coarse sediment	0	11	50 44.515	0 26.341	GH020030	00:16:00	Invertebrate	Crustacea	Maja brachydactyla	Spiny Spider Crab	1	15
620	21/07/21	28	13:43:00	79	2	R	Small rocks and shells	Gravel-cobbles	Sublittoral coarse sediment	0	11	50 44.515	0 26.341	GH020030	00:52:00	Vertebrate	Pelagic	Scyliorhinus canicula	Small Spotted Catshark	1	6
621	21/07/21	28	13:43:00	79	2	R	Small rocks and shells	Gravel-cobbles	Sublittoral coarse sediment	0	11	50 44.515	0 26.341	GH020030	02:03:00	Invertebrate	Crustacea	Maja brachydactyla	Spiny Spider Crab	1	53
622	21/07/21	28	13:43:00	79	2	R	Small rocks and shells	Gravel-cobbles	Sublittoral coarse sediment	0	11	50 44.515	0 26.341	GH020030	00:00:00	Invertebrate	Crustacea	Pagurus bernhardus	Common Hermit Crab	3	698	remains until the end of the video
623	21/07/21	28	13:43:00	79	2	R	Small rocks and shells	Gravel-cobbles	Sublittoral coarse sediment	0	11	50 44.515	0 26.341	GH020030	08:53:00	Invertebrate	Crustacea	Goneplax rhomboides	Angular Crab	1	100
624	21/07/21	28	13:43:00	79	2	R	Small rocks and shells	Gravel-cobbles	Sublittoral coarse sediment	0	11	50 44.515	0 26.341	GH020030	00:00:00	Invertebrate	Mollusc	Trochidae	Topshell	10	698	remains until the end of the video
625	21/07/21	28	13:43:00	79	2	R	Small rocks and shells	Gravel-cobbles	Sublittoral coarse sediment	0	11	50 44.515	0 26.341	GH030030	00:00:00	Vertebrate	Pelagic	Scyliorhinus canicula	Small Spotted Catshark	1	38
626	21/07/21	28	13:43:00	79	2	R	Small rocks and shells	Gravel-cobbles	Sublittoral coarse sediment	0	11	50 44.515	0 26.341	GH030030	01:07:00	Vertebrate	Pelagic	Conger conger	Conger Eel	1	23
627	21/07/21	28	13:43:00	79	2	R	Small rocks and shells	Gravel-cobbles	Sublittoral coarse sediment	0	11	50 44.515	0 26.341	GH030030	03:45:00	Vertebrate	Pelagic	Scyliorhinus canicula	Small Spotted Catshark	1	5
628	21/07/21	28	13:43:00	79	2	R	Small rocks and shells	Gravel-cobbles	Sublittoral coarse sediment	0	11	50 44.515	0 26.341	GH030030	00:00:00	Invertebrate	Mollusc	Tritia reticulata	Netted Dog Whelk	2	698
629	21/07/21	28	13:43:00	79	2	R	Small rocks and shells	Gravel-cobbles	Sublittoral coarse sediment	0	11	50 44.515	0 26.341	GH030030	00:00:00	Invertebrate	Echinoderm	Asterias rubens	Common Starfish	1	698
630	21/07/21	28	13:43:00	79	2	R	Small rocks and shells	Gravel-cobbles	Sublittoral coarse sediment	0	11	50 44.515	0 26.341	GH030030	08:23:00	Vertebrate	Pelagic	Scyliorhinus canicula	Small Spotted Catshark	1	9
631	21/07/21	28	13:43:00	79	2	R	Small rocks and shells	Gravel-cobbles	Sublittoral coarse sediment	0	11	50 44.515	0 26.341	GH030030	09:15:00	Invertebrate	Crustacea	Maja brachydactyla	Spiny Spider Crab	2	180	remains until the end of the video, crab interaction!
632	21/07/21	28	13:43:00	79	2	R	Small rocks and shells	Gravel-cobbles	Sublittoral coarse sediment	0	11	50 44.515	0 26.341	GH040030	00:33:00	Vertebrate	Pelagic	Scyliorhinus canicula	Small Spotted Catshark	1	3	crab scared the shark away, interaction
633	21/07/21	28	13:43:00	79	2	R	Small rocks and shells	Gravel-cobbles	Sublittoral coarse sediment	0	11	50 44.515	0 26.341	GH040030	00:00:00	Invertebrate	Crustacea	Maja brachydactyla	Spiny Spider Crab	3	698	crabs coming and going throughout the video
634	21/07/21	28	13:43:00	79	2	R	Small rocks and shells	Gravel-cobbles	Sublittoral coarse sediment	0	11	50 44.515	0 26.341	GH040030	00:00:00	Invertebrate	Crustacea	Pagurus bernhardus	Common Hermit Crab	4	698
635	21/07/21	28	13:43:00	79	2	R	Small rocks and shells	Gravel-cobbles	Sublittoral coarse sediment	0	11	50 44.515	0 26.341	GH040030	00:00:00	Invertebrate	Mollusc	Trochidae	Topshell	5<	698	remains throughout the video
636	21/07/21	28	13:43:00	79	2	R	Small rocks and shells	Gravel-cobbles	Sublittoral coarse sediment	0	11	50 44.515	0 26.341	GH050030	08:48:00	Invertebrate	Mollusc	Buccinum undatum	Common Whelk	1	180	remains until the end of the video
637	21/07/21	28	13:43:00	79	2	R	Small rocks and shells	Gravel-cobbles	Sublittoral coarse sediment	0	11	50 44.515	0 26.341	GH050030	10:23:00	Invertebrate	Crustacea	Galathea spp	Squat Lobster	1	80	remains until the end of the video
638	21/07/21	28	13:43:00	79	2	R	Small rocks and shells	Gravel-cobbles	Sublittoral coarse sediment	0	11	50 44.515	0 26.341	GH050030	10:50:00	Invertebrate	Crustacea	Pagurus bernhardus	Common Hermit Crab	1	50	remains until the end of the video, interaction with squat lobster
639	21/07/21	28	13:43:00	79	2	R	Small rocks and shells	Gravel-cobbles	Sublittoral coarse sediment	0	11	50 44.515	0 26.341	GH060030	00:00:00	Invertebrate	Mollusc	Buccinum undatum	Common Whelk	3	698	remains until the end of the video
640	21/07/21	28	13:43:00	79	2	R	Small rocks and shells	Gravel-cobbles	Sublittoral coarse sediment	0	11	50 44.515	0 26.341	GH060030	02:30:00	Invertebrate	Crustacea	Galathea spp	Squat Lobster	1	160	at 2:44 he rolls the common whelk over
641	21/07/21	28	13:43:00	79	2	R	Small rocks and shells	Gravel-cobbles	Sublittoral coarse sediment	0	11	50 44.515	0 26.341	GH060030	07:01:00	Vertebrate	Demersal	Trisopterus luscus	Bib	9	5	shoal swims past
642	21/07/21	28	13:43:00	79	2	R	Small rocks and shells	Gravel-cobbles	Sublittoral coarse sediment	0	11	50 44.515	0 26.341	GH060030	09:55:00	Invertebrate	Crustacea	Goneplax rhomboides	Angular Crab	1	110	remains until the end of the video
643	21/07/21	28	15:23:00	79	3	L	Pebble bottom	Gravel-cobbles	Sublittoral coarse sediment	0	10	50 44.272	0 29.077	GL010030	6.2	Invertebrate	Crustacea	Pagurus bernhaudus	Common Hermit Crab	2
644	21/07/21	28	15:23:00	79	3	L	Pebble bottom	Gravel-cobbles	Sublittoral coarse sediment	0	10	50 44.272	0 29.077	GL010030	6.2	Invertebrate	Mollusc	Trochidae	Topshells/ netted dog whelk	5<		present throughout
645	21/07/21	28	15:23:00	79	3	L	Pebble bottom	Gravel-cobbles	Sublittoral coarse sediment	0	10	50 44.272	0 29.077	GL010030	6.2	Invertebrate	Mollusc	Archidoris pseudoargus	Sea lemons	3
646	21/07/21	28	15:23:00	79	3	L	Pebble bottom	Gravel-cobbles	Sublittoral coarse sediment	0	10	50 44.272	0 29.077	GL020030	3.35	Invertebrate	Crustacea	Maja brachydactyla	Spiny Spider Crab	1	60
647	21/07/21	28	15:23:00	79	3	L	Pebble bottom	Gravel-cobbles	Sublittoral coarse sediment	0	10	50 44.272	0 29.077	GL020030	4.3	Invertebrate	Crustacea	Maja brachydactyla	Spiny Spider Crab	1
648	21/07/21	28	15:23:00	79	3	L	Pebble bottom	Gravel-cobbles	Sublittoral coarse sediment	0	10	50 44.272	0 29.077	GL020030	10.3	Invertebrate	Mollusc	Buccinum undatum	Common Whelk	1
649	21/07/21	28	15:23:00	79	3	L	Pebble bottom	Gravel-cobbles	Sublittoral coarse sediment	0	10	50 44.272	0 29.077	GL030030	6.2	Invertebrate	Crustacea	Cancer pagurus	Edible crab	1
650	21/07/21	28	15:23:00	79	3	L	Pebble bottom	Gravel-cobbles	Sublittoral coarse sediment	0	10	50 44.272	0 29.077	GL030030	0	Invertebrate	Crustacea	Pagurus bernhaudus	Common Hermit Crab	5		varying sizes
651	21/07/21	28	15:23:00	79	3	L	Pebble bottom	Gravel-cobbles	Sublittoral coarse sediment	0	10	50 44.272	0 29.077	GL040030	10.3	Invertebrate	Echinoderm	Asterias rubens	Common Starfish	1
652	29/07/21	S1	10:30:00	61	1	R	Lots of kelp and algae	Kelp-rock	Moderate energy infralittoral rock	100	10	50 35.605	1 57.136	GH030042	00:17:00	Vertebrate	Demersal	Spondyliosomo cantharus	Black Sea Bream	1	240
653	29/07/21	S1	10:30:00	61	1	R	Lots of kelp and algae	Kelp-rock	Moderate energy infralittoral rock	100	10	50 35.605	1 57.136	GH030042	01:38:00	Vertebrate	Demersal	Labrus bergylta	Ballan Wrasse	1	5
654	29/07/21	S1	10:30:00	61	1	R	Lots of kelp and algae	Kelp-rock	Moderate energy infralittoral rock	100	10	50 35.605	1 57.136	GH030042	05:15:00	Vertebrate	Demersal	Pollachius pollachius	Pollack	1	5
655	29/07/21	S1	10:30:00	61	1	R	Lots of kelp and algae	Kelp-rock	Moderate energy infralittoral rock	100	10	50 35.605	1 57.136	GH030042	05:58:00	Vertebrate	Demersal	Spondyliosomo cantharus	Black Sea Bream	1	30
656	29/07/21	S1	10:30:00	61	1	R	Lots of kelp and algae	Kelp-rock	Moderate energy infralittoral rock	100	10	50 35.605	1 57.136	GH030042	07:08:00	Vertebrate	Demersal	Spondyliosomo cantharus	Black Sea Bream	1	50
657	29/07/21	S1	10:30:00	61	1	R	Lots of kelp and algae	Kelp-rock	Moderate energy infralittoral rock	100	10	50 35.605	1 57.136	GH040042	02:49:00	Vertebrate	Demersal	Spondyliosomo cantharus	Black Sea Bream	1	13
658	29/07/21	S1	10:30:00	61	1	R	Lots of kelp and algae	Kelp-rock	Moderate energy infralittoral rock	100	10	50 35.605	1 57.136	GH070042	04:45:00	Vertebrate	Demersal	Pollachius pollachius	Pollack	1	3
659	29/07/21	S1	10:30:00	61	1	R	Lots of kelp and algae	Kelp-rock	Moderate energy infralittoral rock	100	10	50 35.605	1 57.136	GH090042	00:42:00	Vertebrate	Demersal	Pollachius pollachius	Pollack	1	20
660	29/07/21	S1	10:30:00	61	1	R	Lots of kelp and algae	Kelp-rock	Moderate energy infralittoral rock	100	10	50 35.605	1 57.136	GH090042	01:36:00	Vertebrate	Demersal	Pollachius pollachius	Pollack	1	10
661	29/07/21	S1	10:30:00	61	1	R	Lots of kelp and algae	Kelp-rock	Moderate energy infralittoral rock	100	10	50 35.605	1 57.136	GH090042	01:53:00	Vertebrate	Demersal	Pollachius pollachius	Pollack	1	70
662	29/07/21	S1	10:30:00	61	1	R	Lots of kelp and algae	Kelp-rock	Moderate energy infralittoral rock	100	10	50 35.605	1 57.136	GH090042	04:44:00	Vertebrate	Demersal	Pollachius pollachius	Pollack	1	30
